# Supplementary material for: HCF-CRS: A Hybrid Content based Fuzzy Conformal Recommender System for providing recommendations with confidence
Source: PLoS One. 2018 Oct 9;13(10):e0204849. doi: 10.1371/journal.pone.0204849 (PMC6177139; doi:10.1371/journal.pone.0204849)
Supplement: S1 File — (ZIP) [file pone.0204849.s001.zip]

Archive with 3 entries (2 files):
- S1_File.csv
- __MACOSX/
- __MACOSX/._S1_File.csv
