# Supplementary material for: HCF-CRS: A Hybrid Content based Fuzzy Conformal Recommender System for providing recommendations with confidence
Source: PLoS One. 2018 Oct 9;13(10):e0204849. doi: 10.1371/journal.pone.0204849 (PMC6177139; doi:10.1371/journal.pone.0204849)
Supplement: S1 File — (ZIP) [file pone.0204849.s001.zip › S1_File.csv]

1	1193	5
1	661	3
1	914	3
1	3408	4
1	2355	5
1	1197	3
1	1287	5
1	2804	5
1	594	4
1	919	4
1	595	5
1	938	4
1	2398	4
1	2918	4
1	1035	5
1	2791	4
1	2687	3
1	2018	4
1	3105	5
1	2797	4
1	2321	3
1	720	3
1	1270	5
1	527	5
1	2340	3
1	48	5
1	1097	4
1	1721	4
1	1545	4
1	745	3
1	2294	4
1	3186	4
1	1566	4
1	588	4
1	1907	4
1	783	4
1	1836	5
1	1022	5
1	2762	4
1	150	5
1	1	5
1	1961	5
1	1962	4
1	2692	4
1	260	4
1	1028	5
1	1029	5
1	1207	4
1	2028	5
1	531	4
1	3114	4
1	608	4
1	1246	4
2	1357	5
2	3068	4
2	1537	4
2	647	3
2	2194	4
2	648	4
2	2268	5
2	2628	3
2	1103	3
2	2916	3
2	3468	5
2	1210	4
2	1792	3
2	1687	3
2	1213	2
2	3578	5
2	2881	3
2	3030	4
2	1217	3
2	3105	4
2	434	2
2	2126	3
2	3107	2
2	3108	3
2	3035	4
2	1253	3
2	1610	5
2	292	3
2	2236	5
2	3071	4
2	902	2
2	368	4
2	1259	5
2	3147	5
2	1544	4
2	1293	5
2	1188	4
2	3255	4
2	3256	2
2	3257	3
2	110	5
2	2278	3
2	2490	3
2	1834	4
2	3471	5
2	589	4
2	1690	3
2	3654	3
2	2852	3
2	1945	5
2	982	4
2	1873	4
2	2858	4
2	1225	5
2	2028	4
2	515	5
2	442	3
2	2312	3
2	265	4
2	1408	3
2	1084	3
2	3699	2
2	480	5
2	1442	4
2	2067	5
2	1265	3
2	1370	5
2	1193	5
2	1801	3
2	1372	3
2	2353	4
2	3334	4
2	2427	2
2	590	5
2	1196	5
2	1552	3
2	736	4
2	1198	4
2	593	5
2	2359	3
2	95	2
2	2717	3
2	2571	4
2	1917	3
2	2396	4
2	3735	3
2	1953	4
2	1597	3
2	3809	3
2	1954	5
2	1955	4
2	235	3
2	1124	5
2	1957	5
2	163	4
2	21	1
2	165	3
2	2321	3
2	1090	2
2	380	5
2	2501	5
2	349	4
2	457	4
2	1096	4
2	920	5
2	459	3
2	1527	4
2	3418	4
2	1385	3
2	3451	4
2	3095	4
2	780	3
2	498	3
2	2728	3
2	2002	5
2	1962	5
2	1784	5
2	2943	4
2	2006	3
2	318	5
2	1207	4
2	1968	2
2	3678	3
2	1244	3
2	356	5
2	1245	2
2	1246	5
2	3893	1
2	1247	5
3	3421	4
3	1641	2
3	648	3
3	1394	4
3	3534	3
3	104	4
3	2735	4
3	1210	4
3	1431	3
3	3868	3
3	1079	5
3	2997	3
3	1615	5
3	1291	4
3	1259	5
3	653	4
3	2167	5
3	1580	3
3	3619	2
3	260	5
3	2858	4
3	3114	3
3	1049	4
3	1261	1
3	552	4
3	480	4
3	1265	2
3	1266	5
3	733	5
3	1196	4
3	590	4
3	2355	5
3	1197	5
3	1198	5
3	1378	5
3	593	3
3	1379	4
3	3552	5
3	1304	5
3	1270	3
3	2470	4
3	3168	4
3	2617	2
3	1961	4
3	3671	5
3	2006	4
3	2871	4
3	2115	4
3	1968	4
3	1136	5
3	2081	4
4	3468	5
4	1210	3
4	2951	4
4	1214	4
4	1036	4
4	260	5
4	2028	5
4	480	4
4	1196	2
4	1198	5
4	1954	5
4	1097	4
4	3418	4
4	3702	4
4	2366	4
4	1387	5
4	3527	1
4	1201	5
4	2692	5
4	2947	5
4	1240	5
5	2987	4
5	2333	4
5	1175	5
5	39	3
5	288	2
5	2337	5
5	1535	4
5	1392	4
5	2268	2
5	1466	3
5	860	2
5	1683	3
5	866	4
5	1684	3
5	2916	1
5	2770	4
5	215	3
5	1759	4
5	501	1
5	3578	2
5	506	4
5	1250	5
5	3793	2
5	509	4
5	41	4
5	1610	4
5	2058	1
5	3799	3
5	2997	5
5	47	3
5	2700	4
5	296	4
5	581	3
5	1617	3
5	728	4
5	299	3
5	3079	2
5	2560	4
5	1909	3
5	150	2
5	224	3
5	3728	2
5	229	3
5	6	2
5	3006	3
5	2858	4
5	1046	5
5	515	4
5	800	2
5	50	5
5	52	2
5	1191	2
5	1192	5
5	733	1
5	3081	3
5	377	4
5	2353	3
5	1268	2
5	3083	5
5	2427	5
5	3513	1
5	2428	3
5	2355	5
5	2282	3
5	3514	2
5	1554	3
5	1912	3
5	593	4
5	2359	3
5	2716	3
5	1485	3
5	2717	1
5	2571	5
5	2289	4
5	162	4
5	1127	1
5	3016	4
5	2070	2
5	1704	3
5	3163	5
5	2437	2
5	2291	5
5	1635	4
5	1279	1
5	2721	3
5	2723	4
5	1921	4
5	2725	2
5	1923	3
5	2580	4
5	3386	2
5	3744	1
5	968	3
5	896	4
5	3020	1
5	1788	3
5	318	3
5	176	4
5	461	3
5	608	4
5	1429	3
5	2159	1
5	1715	4
5	1643	3
5	3249	1
5	3176	2
5	1719	3
5	2806	2
5	2734	2
5	1649	4
5	321	3
5	2013	3
5	3100	1
5	2952	2
5	1213	5
5	1794	3
5	2599	5
5	1500	3
5	3105	2
5	2959	4
5	1509	3
5	1721	1
5	1722	2
5	1650	3
5	908	4
5	1580	4
5	1653	2
5	2384	3
5	1729	4
5	3476	3
5	2890	4
5	3113	1
5	2028	2
5	16	3
5	265	3
5	2029	4
5	194	3
5	551	4
5	1513	4
5	3046	3
5	2318	4
5	1517	4
5	1089	5
5	3260	4
5	913	5
5	1730	4
5	3408	3
5	3409	3
5	2607	2
5	1449	4
5	1732	5
5	1733	3
5	2390	4
5	1734	4
5	3266	2
5	3267	4
5	919	4
5	3624	3
5	2395	5
5	1594	1
5	2683	3
5	412	2
5	2759	3
5	994	5
5	1884	3
5	1885	4
5	272	3
5	24	1
5	3051	2
5	348	4
5	2323	4
5	1093	2
5	29	5
5	562	4
5	1095	4
5	1527	3
5	1529	4
5	3418	3
5	2188	1
5	497	3
5	202	2
5	1747	2
5	2908	4
5	2762	3
5	2692	4
5	1966	2
5	3499	3
5	353	2
5	32	4
5	1243	3
5	1897	4
5	1171	4
5	3786	3
5	34	4
5	356	1
5	357	2
5	36	3
5	714	4
6	2406	5
6	1101	4
6	3717	4
6	1030	4
6	1688	5
6	1035	5
6	3578	4
6	364	4
6	3501	5
6	3072	4
6	368	4
6	296	2
6	48	5
6	3074	5
6	1188	4
6	3508	3
6	588	4
6	1	4
6	1043	4
6	2858	1
6	377	3
6	590	3
6	595	4
6	597	5
6	383	4
6	2506	3
6	3524	3
6	1566	4
6	1569	4
6	2006	4
6	2081	4
6	2082	3
6	3600	3
6	3604	5
6	2802	4
6	3534	4
6	3536	5
6	1210	3
6	3753	5
6	3682	3
6	2017	3
6	3685	3
6	3610	3
6	1296	3
6	838	4
6	1007	3
6	1947	5
6	2966	5
6	266	4
6	17	4
6	3699	4
6	1441	4
6	1088	5
6	912	4
6	199	5
6	914	5
6	3408	5
6	1806	3
6	3624	4
6	2469	3
6	2396	4
6	2100	3
6	1959	3
6	2321	3
6	1380	5
6	920	4
6	569	4
6	1674	4
6	3565	4
6	1028	4
6	34	4
7	648	4
7	861	4
7	2916	5
7	3578	3
7	3793	3
7	1610	5
7	589	5
7	6	4
7	442	4
7	733	5
7	377	3
7	2353	5
7	1196	5
7	2571	5
7	380	5
7	1997	5
7	1270	4
7	457	5
7	1573	4
7	3753	4
7	3107	3
7	474	5
7	1722	4
7	3256	5
7	1580	4
7	110	5
7	1221	4
7	2028	5
7	480	4
7	349	5
7	3418	3
8	39	3
8	2336	3
8	288	5
8	3425	3
8	2268	3
8	1466	4
8	1393	5
8	1682	4
8	2916	5
8	506	3
8	508	3
8	3213	3
8	42	3
8	650	5
8	3500	3
8	296	5
8	3147	5
8	3148	3
8	2702	3
8	2278	3
8	1476	3
8	2490	2
8	589	5
8	1836	4
8	1693	3
8	150	4
8	151	4
8	1	4
8	510	3
8	4	3
8	3006	3
8	2858	5
8	1621	3
8	1265	5
8	733	3
8	377	4
8	3155	3
8	2427	5
8	58	5
8	2712	3
8	2429	2
8	1840	4
8	2571	5
8	1916	5
8	1488	3
8	230	4
8	1120	4
8	161	3
8	163	5
8	1411	5
8	524	5
8	1059	3
8	527	4
8	454	3
8	1701	4
8	1274	5
8	741	5
8	1704	5
8	1277	3
8	2291	5
8	1639	5
8	3528	4
8	2297	3
8	3386	3
8	2006	3
8	608	5
8	465	5
8	1711	3
8	538	3
8	393	2
8	2442	4
8	1357	4
8	73	4
8	3246	4
8	3173	2
8	1573	4
8	105	4
8	1210	4
8	1213	5
8	253	5
8	3105	4
8	3107	5
8	3250	3
8	3252	3
8	1721	5
8	476	3
8	3256	5
8	908	5
8	3257	3
8	1653	5
8	1580	4
8	110	5
8	111	5
8	3259	4
8	3186	4
8	1589	4
8	2023	3
8	14	4
8	2028	5
8	337	5
8	265	4
8	16	4
8	266	4
8	17	4
8	2314	3
8	2600	2
8	480	5
8	269	4
8	555	4
8	1801	3
8	3260	3
8	1730	4
8	1660	3
8	3265	5
8	1735	4
8	3267	5
8	3481	4
8	2396	5
8	2686	4
8	2688	3
8	345	3
8	2320	2
8	24	4
8	25	5
8	2324	3
8	349	4
8	562	5
8	2329	5
8	1810	2
8	2541	3
8	3418	3
8	1673	5
8	2908	3
8	1678	5
8	2692	5
8	1027	4
8	2699	5
8	282	3
8	36	4
9	2268	4
9	1466	4
9	1393	3
9	861	2
9	1682	4
9	3717	3
9	508	3
9	3793	4
9	720	4
9	367	3
9	47	5
9	3147	4
9	3148	3
9	1617	4
9	2278	4
9	223	4
9	150	3
9	3298	4
9	1	5
9	3006	3
9	2858	4
9	3948	3
9	50	4
9	1265	4
9	805	3
9	3510	3
9	377	3
9	1552	2
9	590	5
9	3513	3
9	2355	4
9	1912	3
9	593	5
9	2571	5
9	597	3
9	300	4
9	1777	4
9	162	4
9	524	4
9	3301	2
9	1343	3
9	527	5
9	3160	3
9	529	5
9	457	5
9	1704	4
9	745	4
9	3452	2
9	2294	4
9	1921	4
9	1639	4
9	1923	5
9	1784	3
9	1060	4
9	318	5
9	608	4
9	1356	3
9	1358	4
9	3178	3
9	3751	4
9	1210	4
9	3826	2
9	1213	4
9	3755	2
9	2599	2
9	2302	4
9	1500	4
9	2959	4
9	1148	4
9	2166	4
9	1721	5
9	3253	4
9	3255	4
9	1653	4
9	838	3
9	1584	5
9	1221	4
9	1223	4
9	2890	5
9	2028	5
9	3114	4
9	16	4
9	480	4
9	1089	4
9	912	4
9	1446	3
9	3408	4
9	3623	4
9	778	5
9	1669	3
9	3484	2
9	412	3
9	3916	3
9	994	4
9	1233	3
9	1307	4
9	25	4
9	2324	5
9	349	4
9	920	3
9	3270	3
9	2762	4
9	1961	5
9	2692	4
9	1310	3
9	428	3
10	2622	5
10	648	4
10	2628	3
10	3358	5
10	3359	3
10	1682	5
10	1756	4
10	1320	3
10	2124	3
10	2125	5
10	1250	3
10	2054	4
10	1252	3
10	1253	5
10	720	5
10	3868	3
10	1254	3
10	3869	3
10	1256	3
10	3500	5
10	1257	5
10	3501	5
10	2997	4
10	1259	3
10	653	4
10	1831	5
10	3363	5
10	586	3
10	587	5
10	3438	3
10	588	4
10	3439	2
10	589	4
10	1690	4
10	3296	4
10	223	2
10	150	5
10	2496	4
10	1	5
10	2497	4
10	2	5
10	2498	4
10	153	3
10	7	4
10	2133	4
10	2135	4
10	3948	4
10	2136	4
10	2137	4
10	1408	4
10	802	5
10	2138	3
10	1409	5
10	2067	3
10	1265	5
10	1339	5
10	1269	5
10	1196	5
10	590	5
10	1197	5
10	1198	5
10	2640	5
10	592	4
10	594	5
10	2716	4
10	595	5
10	2717	4
10	2571	5
10	596	4
10	3447	5
10	597	4
10	1918	3
10	2140	5
10	1411	4
10	2072	4
10	1270	4
10	1271	5
10	1345	3
10	2077	3
10	2078	4
10	1276	3
10	743	3
10	671	3
10	1278	5
10	745	5
10	3451	5
10	3525	2
10	1921	4
10	1923	5
10	1927	3
10	3386	4
10	2657	4
10	3388	3
10	1784	5
10	316	5
10	317	4
10	318	4
10	248	5
10	2080	4
10	2081	5
10	2082	3
10	1282	5
10	1356	5
10	1283	3
10	750	4
10	1357	5
10	2087	5
10	1286	5
10	1287	3
10	2804	5
10	3608	3
10	2662	4
10	3466	5
10	3100	3
10	2300	5
10	253	5
10	180	2
10	2599	5
10	2302	5
10	329	5
10	3034	4
10	3108	5
10	3035	3
10	186	3
10	2161	5
10	3037	5
10	2090	4
10	3039	4
10	2091	3
10	902	5
10	830	5
10	2093	4
10	1291	5
10	904	4
10	2094	4
10	1292	5
10	1293	4
10	2096	5
10	1294	4
10	765	4
10	3471	5
10	2746	5
10	1009	5
10	1947	5
10	1948	4
10	333	3
10	260	5
10	3114	4
10	2312	5
10	339	5
10	1513	3
10	2316	4
10	1441	5
10	1517	3
10	1371	4
10	2174	5
10	1372	4
10	912	3
10	913	3
10	1374	4
10	914	5
10	1375	4
10	915	5
10	1376	4
10	1377	3
10	916	5
10	918	5
10	919	5
10	1012	3
10	3481	4
10	2826	4
10	3629	3
10	1015	3
10	1016	5
10	1954	3
10	1019	4
10	1884	2
10	3489	4
10	1959	5
10	344	4
10	24	3
10	2321	4
10	275	4
10	2324	5
10	2252	5
10	277	3
10	1380	5
10	920	5
10	923	3
10	924	3
10	3701	3
10	3702	3
10	780	5
10	3703	2
10	1387	3
10	926	4
10	3704	2
10	1020	3
10	784	3
10	858	3
10	1022	5
10	2762	5
10	1023	5
10	1961	5
10	1025	4
10	2693	5
10	1028	5
10	1967	5
10	351	4
10	32	5
10	282	5
10	356	5
10	357	5
10	2405	4
10	2407	5
10	2336	5
10	3066	2
10	2193	5
10	932	2
10	1394	3
10	938	4
10	1101	4
10	1030	3
10	2770	4
10	1031	4
10	1104	4
10	1032	4
10	2918	5
10	1035	5
10	435	4
10	364	4
10	292	4
10	367	4
10	3072	4
10	368	4
10	48	4
10	1544	4
10	1617	3
10	943	4
10	3723	4
10	1042	5
10	2858	3
10	370	3
10	2423	5
10	3153	2
10	2424	5
10	3155	5
10	2355	4
10	3086	4
10	3087	5
10	953	5
10	954	5
10	3809	5
10	3591	5
10	2863	4
10	1124	5
10	3593	4
10	2791	4
10	1125	4
10	520	4
10	3668	4
10	1127	4
10	2795	3
10	1129	4
10	2797	5
10	1059	5
10	2501	5
10	527	4
10	2431	5
10	62	5
10	1704	5
10	3309	3
10	1633	4
10	2436	5
10	2291	4
10	3095	4
10	2294	4
10	3097	5
10	1566	3
10	1639	2
10	3099	3
10	3812	4
10	2000	5
10	963	5
10	2001	4
10	1200	5
10	2002	4
10	1201	2
10	2003	4
10	3671	4
10	1203	3
10	2005	4
10	1204	4
10	2006	3
10	969	3
10	2872	4
10	3675	5
10	2946	3
10	898	4
10	2009	4
10	2874	5
10	899	4
10	1135	4
10	2948	4
10	1136	4
10	539	5
10	2371	4
10	3247	4
10	3174	4
10	3175	5
10	2375	4
10	1573	5
10	104	3
10	2378	3
10	971	5
10	2011	4
10	3751	5
10	1210	4
10	2012	5
10	2015	5
10	1214	4
10	1215	4
10	2018	4
10	1073	5
10	3688	3
10	2959	3
10	541	5
10	542	4
10	1148	5
10	543	4
10	1079	5
10	3252	3
10	1721	3
10	3254	3
10	3255	4
10	2453	4
10	110	4
10	1580	5
10	1653	5
10	2529	4
10	1654	5
10	3259	5
10	1583	4
10	1584	5
10	3189	4
10	116	3
10	1586	4
10	2021	4
10	1220	4
10	1221	3
10	1223	5
10	1225	4
10	1080	5
10	2967	4
10	2968	4
10	551	3
10	1084	4
10	3699	5
10	480	4
10	1088	5
10	2530	3
10	3408	4
10	3264	3
10	3194	4
10	2393	4
10	3198	3
10	2396	5
10	2398	5
10	2100	5
10	2399	4
10	1302	5
10	1230	4
10	2105	5
10	1304	3
10	2033	3
10	1233	4
10	2108	5
10	1234	4
10	1307	5
10	2109	4
10	1091	3
10	1097	5
10	2470	5
10	2617	4
10	3347	5
10	203	4
10	1676	4
10	208	4
10	2111	4
10	2040	4
10	2041	3
10	2115	5
10	1240	5
10	3928	4
10	2043	5
10	1243	5
10	2045	3
10	2046	4
10	2047	4
10	1247	3
10	2049	5
11	1753	4
11	1682	1
11	216	4
11	2997	4
11	1259	3
11	1188	4
11	2706	2
11	586	1
11	587	3
11	2639	2
11	2136	1
11	1265	3
11	2710	3
11	663	4
11	590	3
11	1197	5
11	2712	1
11	1198	4
11	593	5
11	1916	4
11	597	3
11	3448	4
11	231	3
11	1777	4
11	2076	4
11	1278	3
11	1923	5
11	2580	5
11	1784	5
11	318	5
11	246	4
11	249	3
11	1358	5
11	1288	4
11	2804	5
11	3608	4
11	2806	1
11	3396	1
11	3101	1
11	2598	1
11	2302	4
11	3105	5
11	3107	3
11	2306	1
11	764	5
11	2746	4
11	333	4
11	1441	3
11	2174	4
11	3552	1
11	778	4
11	2683	4
11	342	3
11	1887	2
11	345	4
11	272	2
11	2321	3
11	2325	3
11	3129	4
11	2329	5
11	784	2
11	2907	2
11	2762	5
11	788	1
11	2766	4
11	3499	2
11	356	5
11	357	1
11	36	3
11	2335	3
11	1461	1
11	1394	4
11	2918	5
11	435	1
11	47	3
11	3146	3
11	3148	4
11	1546	4
11	1042	2
11	2858	5
11	440	2
11	441	3
11	515	3
11	50	5
11	2355	1
11	2282	4
11	2359	2
11	3809	5
11	2791	4
11	2795	5
11	1059	4
11	454	2
11	1701	4
11	3160	4
11	2431	2
11	1704	5
11	2507	1
11	1563	5
11	1498	3
11	1136	4
11	531	3
11	608	5
11	3174	2
11	3249	1
11	3176	3
11	1573	1
11	3178	4
11	104	5
11	1213	4
11	3755	3
11	2883	3
11	2959	5
11	543	5
11	3255	3
11	3182	1
11	85	1
11	110	3
11	88	4
11	986	1
11	1080	4
11	551	3
11	480	4
11	481	5
11	1089	5
11	1732	4
11	2539	4
11	1665	2
11	2396	2
11	994	5
11	2106	3
11	2109	5
11	1307	3
11	708	1
11	3418	5
11	1673	3
11	1747	3
11	1244	4
12	1252	3
12	3362	3
12	1193	4
12	1198	5
12	593	5
12	813	3
12	3897	4
12	2804	5
12	919	5
12	923	5
12	858	5
12	934	2
12	3658	4
12	1641	3
12	111	5
12	1221	5
12	3265	4
12	1303	4
12	1233	3
12	999	4
12	2616	1
12	3785	3
12	1247	3
13	2987	3
13	648	3
13	2628	3
13	2054	3
13	1259	4
13	589	5
13	1690	3
13	2	3
13	153	3
13	1331	4
13	2135	3
13	1262	4
13	1196	5
13	590	4
13	1197	4
13	736	4
13	1198	5
13	2640	3
13	592	3
13	2641	3
13	593	5
13	2571	5
13	165	3
13	316	3
13	318	4
13	1429	3
13	1356	4
13	1287	5
13	329	4
13	3036	3
13	2161	4
13	1291	4
13	2094	3
13	1009	2
13	3479	4
13	10	3
13	260	5
13	1370	3
13	1372	4
13	1446	3
13	1374	4
13	1375	3
13	1376	3
13	1377	3
13	919	4
13	2822	3
13	2686	4
13	21	3
13	349	3
13	1527	4
13	780	4
13	3494	2
13	421	5
13	1967	3
13	1393	3
13	2916	3
13	434	3
13	1610	3
13	3070	1
13	2414	2
13	368	2
13	296	4
13	1544	4
13	1479	3
13	1049	3
13	517	3
13	50	4
13	952	3
13	1127	4
13	1129	3
13	380	3
13	527	5
13	60	2
13	457	2
13	459	3
13	2002	3
13	2005	2
13	3745	3
13	2006	3
13	1204	5
13	2871	3
13	2370	4
13	3175	3
13	1210	4
13	1216	3
13	1073	3
13	1722	3
13	3256	3
13	2528	3
13	1580	4
13	110	4
13	1587	3
13	2028	4
13	2968	3
13	3699	3
13	552	3
13	480	4
13	3269	3
13	2105	3
13	1233	3
13	1097	5
13	3417	3
13	3418	3
13	2616	3
13	2470	3
13	2617	3
13	2115	3
13	2046	4
14	3354	3
14	2997	5
14	1263	5
14	2572	1
14	2731	4
14	3033	4
14	2243	3
14	3623	3
14	2826	2
14	2686	5
14	2762	5
14	2692	4
14	2694	1
14	1968	2
14	3578	4
14	296	5
14	2920	5
14	1982	1
14	2858	3
14	3081	4
14	608	1
14	2959	2
14	1225	4
14	2396	4
14	2976	3
15	3421	4
15	648	4
15	3354	2
15	2485	3
15	141	4
15	2126	3
15	2058	3
15	3798	4
15	2997	2
15	653	2
15	2702	1
15	2706	4
15	2707	4
15	587	3
15	2490	4
15	1909	4
15	2567	4
15	3298	4
15	2496	3
15	3004	2
15	3005	4
15	6	4
15	3948	3
15	1265	3
15	805	4
15	1193	4
15	733	3
15	3510	5
15	1196	4
15	2712	3
15	1198	4
15	2640	3
15	593	4
15	1840	2
15	2571	4
15	300	4
15	2719	3
15	231	2
15	160	2
15	1777	3
15	161	4
15	1411	3
15	1343	3
15	1271	3
15	748	3
15	2724	3
15	1923	4
15	2581	3
15	3386	2
15	1783	2
15	1784	3
15	318	4
15	1422	4
15	3534	3
15	3461	4
15	3535	2
15	2598	3
15	2302	3
15	1500	3
15	3105	3
15	257	3
15	3108	4
15	2161	2
15	1291	2
15	832	4
15	762	3
15	2676	3
15	260	4
15	3113	4
15	266	4
15	1370	4
15	3623	3
15	3624	4
15	2826	4
15	2683	4
15	1883	3
15	3489	4
15	1885	2
15	2688	3
15	344	4
15	2321	2
15	1527	4
15	2188	3
15	780	2
15	2908	3
15	2762	4
15	2763	3
15	788	3
15	3566	2
15	2764	3
15	2694	4
15	1892	4
15	3499	4
15	1968	4
15	32	3
15	356	4
15	357	1
15	1608	3
15	2268	4
15	1466	4
15	1396	4
15	2840	4
15	2841	4
15	3717	3
15	2916	4
15	2770	1
15	3646	3
15	500	4
15	3578	5
15	434	3
15	364	4
15	1610	4
15	367	4
15	3145	3
15	368	3
15	47	4
15	1615	3
15	296	3
15	3147	4
15	2272	3
15	3148	4
15	2273	3
15	1617	3
15	1619	4
15	2278	2
15	3723	4
15	2858	4
15	442	3
15	517	3
15	50	4
15	2424	3
15	3081	3
15	3155	4
15	2427	2
15	1625	4
15	1485	3
15	1487	4
15	524	4
15	3301	2
15	380	3
15	2501	4
15	527	4
15	3160	2
15	1702	3
15	457	4
15	2506	2
15	2433	4
15	1704	4
15	1639	2
15	2000	4
15	2001	4
15	2002	3
15	2006	4
15	70	2
15	539	4
15	73	4
15	3247	2
15	3174	4
15	1644	3
15	3176	4
15	1645	3
15	3178	4
15	104	4
15	1210	4
15	3753	5
15	1213	4
15	3755	3
15	2881	3
15	2882	3
15	2959	3
15	3256	4
15	1580	2
15	110	5
15	1729	2
15	2387	2
15	1586	3
15	2389	4
15	2961	3
15	2028	4
15	553	4
15	480	4
15	628	4
15	3261	2
15	2605	3
15	3408	4
15	1804	4
15	1805	4
15	1732	3
15	2391	3
15	2539	2
15	2394	4
15	2396	4
15	1597	4
15	3773	2
15	1092	4
15	1810	4
15	3418	3
15	2617	1
15	1672	4
15	1673	3
15	2115	4
16	2987	3
16	2555	2
16	2629	2
16	1682	4
16	2485	3
16	2701	2
16	2568	1
16	3004	3
16	1269	4
16	2713	2
16	1911	3
16	3516	3
16	2643	3
16	2572	4
16	3016	2
16	2720	1
16	2722	2
16	2723	2
16	2724	4
16	2581	4
16	2805	3
16	266	2
16	2828	1
16	2683	4
16	2761	4
16	2699	5
16	2770	3
16	2856	1
16	2355	5
16	2369	5
16	3175	4
16	2888	3
16	2392	2
16	2394	5
16	2975	5
17	1179	5
17	2553	4
17	2554	3
17	3932	3
17	3863	3
17	3793	4
17	1253	5
17	720	5
17	2058	3
17	1185	5
17	3503	5
17	589	5
17	1909	4
17	223	4
17	3006	4
17	1408	5
17	3879	4
17	1265	5
17	1193	5
17	3510	4
17	1196	5
17	590	4
17	2640	4
17	593	5
17	595	5
17	2571	4
17	300	5
17	3375	4
17	235	5
17	162	5
17	1779	2
17	163	4
17	164	4
17	2140	4
17	1343	4
17	1270	5
17	1274	5
17	741	5
17	1921	4
17	3527	4
17	1923	4
17	3457	3
17	2657	5
17	316	4
17	318	5
17	319	4
17	247	5
17	1428	3
17	1356	4
17	750	5
17	1284	5
17	1358	4
17	2660	4
17	2661	4
17	2662	5
17	2663	3
17	2664	5
17	2667	2
17	2668	2
17	2599	3
17	3032	3
17	329	3
17	3033	4
17	3108	3
17	2093	4
17	3471	4
17	260	5
17	2311	4
17	3114	5
17	1370	3
17	2173	5
17	198	4
17	913	5
17	1374	4
17	1376	5
17	3624	4
17	2752	4
17	3484	2
17	1019	5
17	340	3
17	24	3
17	2321	5
17	1527	5
17	3700	4
17	924	5
17	3701	4
17	3702	3
17	780	4
17	3703	5
17	2901	4
17	3704	4
17	2908	3
17	2762	5
17	3638	2
17	30	5
17	32	5
17	428	5
17	1601	3
17	356	5
17	34	5
17	2407	4
17	2268	4
17	1396	3
17	3713	4
17	2912	4
17	866	5
17	3717	4
17	2916	5
17	3576	4
17	503	2
17	3578	5
17	1610	4
17	293	5
17	3070	5
17	1614	5
17	296	5
17	3147	4
17	3148	5
17	2346	3
17	1617	5
17	942	4
17	3658	4
17	2858	5
17	50	5
17	446	5
17	1624	3
17	3156	4
17	2355	4
17	2282	4
17	2287	4
17	2288	4
17	2289	4
17	3662	3
17	3594	3
17	1127	4
17	1129	4
17	3300	4
17	2501	4
17	1997	4
17	527	4
17	454	4
17	529	4
17	457	5
17	1704	4
17	1635	4
17	1200	4
17	3744	3
17	3745	4
17	968	4
17	1206	5
17	2009	3
17	1069	4
17	3246	4
17	76	4
17	3175	5
17	1573	2
17	2377	5
17	2010	4
17	2011	5
17	3751	4
17	1210	4
17	3827	4
17	1213	4
17	3755	3
17	1214	5
17	1215	4
17	610	4
17	541	5
17	1077	5
17	2526	2
17	3256	4
17	2527	4
17	2454	2
17	2528	3
17	2455	4
17	1653	5
17	1580	4
17	110	4
17	2529	4
17	1729	4
17	1584	4
17	2021	5
17	2028	5
17	3696	3
17	3699	4
17	2600	3
17	480	4
17	628	4
17	3334	3
17	2533	3
17	3267	4
17	3269	3
17	2396	4
17	1594	4
17	1301	5
17	2105	4
17	707	4
17	1097	3
17	2613	3
17	3417	5
17	2542	4
17	3418	4
17	496	3
17	2549	3
17	1748	5
17	3927	4
17	1240	5
17	2116	4
17	2117	4
17	2046	4
17	2985	5
18	2987	5
18	2989	5
18	2622	5
18	648	4
18	2628	4
18	1682	4
18	1683	5
18	1688	4
18	2123	3
18	2052	3
18	3793	5
18	2054	3
18	2993	5
18	1185	5
18	1259	5
18	1186	1
18	653	3
18	2701	3
18	586	4
18	3438	2
18	1907	5
18	588	5
18	3439	1
18	589	5
18	1690	1
18	222	3
18	1	4
18	2	2
18	153	3
18	158	4
18	2133	3
18	2137	5
18	1408	5
18	3877	1
18	2139	5
18	1193	4
18	1196	5
18	590	4
18	3440	1
18	1197	5
18	736	1
18	1198	5
18	737	1
18	592	4
18	594	5
18	595	5
18	596	4
18	2718	2
18	3448	4
18	2573	4
18	1918	3
18	302	5
18	232	4
18	163	5
18	2140	4
18	1411	5
18	2141	5
18	2142	3
18	168	1
18	2143	5
[truncated: 998,000+ more rows]
