# Supplementary material for: HCF-CRS: A Hybrid Content based Fuzzy Conformal Recommender System for providing recommendations with confidence
Source: PLoS One. 2018 Oct 9;13(10):e0204849. doi: 10.1371/journal.pone.0204849 (PMC6177139; doi:10.1371/journal.pone.0204849)
Supplement: S2 File — (CSV) [file pone.0204849.s002.csv]

1	Toy Story (1995)	Animation|Children's|Comedy	Drama
2	Jumanji (1995)	Adventure|Children's|Fantasy
3	Grumpier Old Men (1995)	Comedy|Romance
4	Waiting to Exhale (1995)	Comedy|Drama
5	Father of the Bride Part II (1995)	Comedy
6	Heat (1995)	Action|Crime|Thriller
7	Sabrina (1995)	Comedy|Romance
8	Tom and Huck (1995)	Adventure|Children's
9	Sudden Death (1995)	Action
10	GoldenEye (1995)	Action|Adventure|Thriller
11	American President The (1995)	Comedy|Drama|Romance
12	Dracula: Dead and Loving It (1995)	Comedy|Horror
13	Balto (1995)	Animation|Children's
14	Nixon (1995)	Drama
15	Cutthroat Island (1995)	Action|Adventure|Romance
16	Casino (1995)	Drama|Thriller
17	Sense and Sensibility (1995)	Drama|Romance
18	Four Rooms (1995)	Thriller
19	Ace Ventura: When Nature Calls (1995)	Comedy
20	Money Train (1995)	Action
21	Get Shorty (1995)	Action|Comedy|Drama
22	Copycat (1995)	Crime|Drama|Thriller
23	Assassins (1995)	Thriller
24	Powder (1995)	Drama|Sci-Fi
25	Leaving Las Vegas (1995)	Drama|Romance
26	Othello (1995)	Drama
27	Now and Then (1995)	Drama
28	Persuasion (1995)	Romance
29	City of Lost Children The (1995)	Adventure|Sci-Fi
30	Shanghai Triad (Yao a yao yao dao waipo qiao) (1995)	Drama
31	Dangerous Minds (1995)	Drama
32	Twelve Monkeys (1995)	Drama|Sci-Fi
33	Wings of Courage (1995)	Adventure|Romance
34	Babe (1995)	Children's|Comedy|Drama
35	Carrington (1995)	Drama|Romance
36	Dead Man Walking (1995)	Drama
37	Across the Sea of Time (1995)	Documentary
38	It Takes Two (1995)	Comedy
39	Clueless (1995)	Comedy|Romance
40	Cry the Beloved Country (1995)	Drama
41	Richard III (1995)	Drama|War
42	Dead Presidents (1995)	Action|Crime|Drama
43	Restoration (1995)	Drama
44	Mortal Kombat (1995)	Action|Adventure
45	To Die For (1995)	Comedy|Drama
46	How to Make an American Quilt (1995)	Drama|Romance
47	Seven (Se7en) (1995)	Crime|Thriller
48	Pocahontas (1995)	Animation|Children's|Musical|Romance
49	When Night Is Falling (1995)	Drama|Romance
50	Usual Suspects The (1995)	Crime|Thriller
51	Guardian Angel (1994)	Action|Drama|Thriller
52	Mighty Aphrodite (1995)	Comedy
53	Lamerica (1994)	Drama
54	Big Green The (1995)	Children's|Comedy
55	Georgia (1995)	Drama
56	Kids of the Round Table (1995)	Adventure|Children's|Fantasy
57	Home for the Holidays (1995)	Drama
58	Postino Il (The Postman) (1994)	Drama|Romance
59	Confessional The (Le Confessionnal) (1995)	Drama|Mystery
60	Indian in the Cupboard The (1995)	Adventure|Children's|Fantasy
61	Eye for an Eye (1996)	Drama|Thriller
62	Mr. Holland's Opus (1995)	Drama
63	Don't Be a Menace to South Central While Drinking Your Juice in the Hood (1996)	Comedy
64	Two if by Sea (1996)	Comedy|Romance
65	Bio-Dome (1996)	Comedy
66	Lawnmower Man 2: Beyond Cyberspace (1996)	Sci-Fi|Thriller
67	Two Bits (1995)	Drama
68	French Twist (Gazon maudit) (1995)	Comedy|Romance
69	Friday (1995)	Comedy
70	From Dusk Till Dawn (1996)	Action|Comedy|Crime|Horror|Thriller
71	Fair Game (1995)	Action
72	Kicking and Screaming (1995)	Comedy|Drama
73	Mis�rables Les (1995)	Drama|Musical
74	Bed of Roses (1996)	Drama|Romance
75	Big Bully (1996)	Comedy|Drama
76	Screamers (1995)	Sci-Fi|Thriller
77	Nico Icon (1995)	Documentary
78	Crossing Guard The (1995)	Drama
79	Juror The (1996)	Drama|Thriller
80	White Balloon The (Badkonake Sefid ) (1995)	Drama
81	Things to Do in Denver when You're Dead (1995)	Crime|Drama|Romance
82	Antonia's Line (Antonia) (1995)	Drama
83	Once Upon a Time... When We Were Colored (1995)	Drama
84	Last Summer in the Hamptons (1995)	Comedy|Drama
85	Angels and Insects (1995)	Drama|Romance
86	White Squall (1996)	Adventure|Drama
87	Dunston Checks In (1996)	Children's|Comedy
88	Black Sheep (1996)	Comedy
89	Nick of Time (1995)	Action|Thriller
90	Journey of August King The (1995)	Drama
92	Mary Reilly (1996)	Drama|Thriller
93	Vampire in Brooklyn (1995)	Comedy|Romance
94	Beautiful Girls (1996)	Drama
95	Broken Arrow (1996)	Action|Thriller
96	In the Bleak Midwinter (1995)	Comedy
97	Hate (Haine La) (1995)	Drama
98	Shopping (1994)	Action|Thriller
99	Heidi Fleiss: Hollywood Madam (1995)	Documentary
100	City Hall (1996)	Drama|Thriller
101	Bottle Rocket (1996)	Comedy
102	Mr. Wrong (1996)	Comedy
103	Unforgettable (1996)	Thriller
104	Happy Gilmore (1996)	Comedy
105	Bridges of Madison County The (1995)	Drama|Romance
106	Nobody Loves Me (Keiner liebt mich) (1994)	Comedy|Drama
107	Muppet Treasure Island (1996)	Adventure|Children's|Comedy|Musical
108	Catwalk (1995)	Documentary
109	Headless Body in Topless Bar (1995)	Comedy
110	Braveheart (1995)	Action|Drama|War
111	Taxi Driver (1976)	Drama|Thriller
112	Rumble in the Bronx (1995)	Action|Adventure|Crime
113	Before and After (1996)	Drama|Mystery
114	Margaret's Museum (1995)	Drama
115	Happiness Is in the Field (1995)	Comedy
116	Anne Frank Remembered (1995)	Documentary
117	Young Poisoner's Handbook The (1995)	Crime
118	If Lucy Fell (1996)	Comedy|Romance
119	Steal Big Steal Little (1995)	Comedy
120	Race the Sun (1996)	Drama
121	Boys of St. Vincent The (1993)	Drama
122	Boomerang (1992)	Comedy|Romance
123	Chungking Express (1994)	Drama|Mystery|Romance
124	Star Maker The (Uomo delle stelle L') (1995)	Drama
125	Flirting With Disaster (1996)	Comedy
126	NeverEnding Story III The (1994)	Adventure|Children's|Fantasy
127	Silence of the Palace The (Saimt el Qusur) (1994)	Drama
128	Jupiter's Wife (1994)	Documentary
129	Pie in the Sky (1995)	Comedy|Romance
130	Angela (1995)	Drama
131	Frankie Starlight (1995)	Drama|Romance
132	Jade (1995)	Thriller
133	Nueba Yol (1995)	Comedy|Drama
134	Sonic Outlaws (1995)	Documentary
135	Down Periscope (1996)	Comedy
136	From the Journals of Jean Seberg (1995)	Documentary
137	Man of the Year (1995)	Documentary
138	Neon Bible The (1995)	Drama
139	Target (1995)	Action|Drama
140	Up Close and Personal (1996)	Drama|Romance
141	Birdcage The (1996)	Comedy
142	Shadows (Cienie) (1988)	Drama
143	Gospa (1995)	Drama
144	Brothers McMullen The (1995)	Comedy
145	Bad Boys (1995)	Action
146	Amazing Panda Adventure The (1995)	Adventure|Children's
147	Basketball Diaries The (1995)	Drama
148	Awfully Big Adventure An (1995)	Drama
149	Amateur (1994)	Crime|Drama|Thriller
150	Apollo 13 (1995)	Drama
151	Rob Roy (1995)	Drama|Romance|War
152	Addiction The (1995)	Horror
153	Batman Forever (1995)	Action|Adventure|Comedy|Crime
154	Belle de jour (1967)	Drama
155	Beyond Rangoon (1995)	Drama|War
156	Blue in the Face (1995)	Comedy
157	Canadian Bacon (1994)	Comedy|War
158	Casper (1995)	Adventure|Children's
159	Clockers (1995)	Drama
160	Congo (1995)	Action|Adventure|Mystery|Sci-Fi
161	Crimson Tide (1995)	Drama|Thriller|War
162	Crumb (1994)	Documentary
163	Desperado (1995)	Action|Romance|Thriller
164	Devil in a Blue Dress (1995)	Crime|Film-Noir|Mystery|Thriller
165	Die Hard: With a Vengeance (1995)	Action|Thriller
166	Doom Generation The (1995)	Comedy|Drama
167	Feast of July (1995)	Drama
168	First Knight (1995)	Action|Adventure|Drama|Romance
169	Free Willy 2: The Adventure Home (1995)	Adventure|Children's|Drama
170	Hackers (1995)	Action|Crime|Thriller
171	Jeffrey (1995)	Comedy
172	Johnny Mnemonic (1995)	Action|Sci-Fi|Thriller
173	Judge Dredd (1995)	Action|Adventure|Sci-Fi
174	Jury Duty (1995)	Comedy
175	Kids (1995)	Drama
176	Living in Oblivion (1995)	Comedy
177	Lord of Illusions (1995)	Horror
178	Love & Human Remains (1993)	Comedy
179	Mad Love (1995)	Drama|Romance
180	Mallrats (1995)	Comedy
181	Mighty Morphin Power Rangers: The Movie (1995)	Action|Children's
182	Moonlight and Valentino (1995)	Drama|Romance
183	Mute Witness (1994)	Thriller
184	Nadja (1994)	Drama
185	Net The (1995)	Sci-Fi|Thriller
186	Nine Months (1995)	Comedy
187	Party Girl (1995)	Comedy
188	Prophecy The (1995)	Horror
189	Reckless (1995)	Comedy
190	Safe (1995)	Thriller
191	Scarlet Letter The (1995)	Drama
192	Show The (1995)	Documentary
193	Showgirls (1995)	Drama
194	Smoke (1995)	Drama
195	Something to Talk About (1995)	Comedy|Drama|Romance
196	Species (1995)	Horror|Sci-Fi
197	Stars Fell on Henrietta The (1995)	Drama
198	Strange Days (1995)	Action|Crime|Sci-Fi
199	Umbrellas of Cherbourg The (Parapluies de Cherbourg Les) (1964)	Drama|Musical
200	Tie That Binds The (1995)	Thriller
201	Three Wishes (1995)	Drama
202	Total Eclipse (1995)	Drama|Romance
203	To Wong Foo Thanks for Everything! Julie Newmar (1995)	Comedy
204	Under Siege 2: Dark Territory (1995)	Action
205	Unstrung Heroes (1995)	Comedy|Drama
206	Unzipped (1995)	Documentary
207	Walk in the Clouds A (1995)	Drama|Romance
208	Waterworld (1995)	Action|Adventure
209	White Man's Burden (1995)	Drama
210	Wild Bill (1995)	Western
211	Browning Version The (1994)	Drama
212	Bushwhacked (1995)	Comedy
213	Burnt By the Sun (Utomlyonnye solntsem) (1994)	Drama
214	Before the Rain (Pred dozhdot) (1994)	Drama
215	Before Sunrise (1995)	Drama|Romance
216	Billy Madison (1995)	Comedy
217	Babysitter The (1995)	Drama|Thriller
218	Boys on the Side (1995)	Comedy|Drama
219	Cure The (1995)	Drama
220	Castle Freak (1995)	Horror
222	Circle of Friends (1995)	Drama|Romance
223	Clerks (1994)	Comedy
224	Don Juan DeMarco (1995)	Comedy|Drama|Romance
225	Disclosure (1994)	Drama|Thriller
226	Dream Man (1995)	Thriller
227	Drop Zone (1994)	Action
228	Destiny Turns on the Radio (1995)	Comedy
229	Death and the Maiden (1994)	Drama|Thriller
230	Dolores Claiborne (1994)	Drama|Thriller
231	Dumb & Dumber (1994)	Comedy
232	Eat Drink Man Woman (1994)	Comedy|Drama
233	Exotica (1994)	Drama
234	Exit to Eden (1994)	Comedy
235	Ed Wood (1994)	Comedy|Drama
236	French Kiss (1995)	Comedy|Romance
237	Forget Paris (1995)	Comedy|Romance
238	Far From Home: The Adventures of Yellow Dog (1995)	Adventure|Children's
239	Goofy Movie A (1995)	Animation|Children's|Comedy|Romance
240	Hideaway (1995)	Thriller
241	Fluke (1995)	Children's|Drama
242	Farinelli: il castrato (1994)	Drama|Musical
243	Gordy (1995)	Comedy
244	Gumby: The Movie (1995)	Animation|Children's
245	Glass Shield The (1994)	Crime|Drama
246	Hoop Dreams (1994)	Documentary
247	Heavenly Creatures (1994)	Drama|Fantasy|Romance|Thriller
248	Houseguest (1994)	Comedy
249	Immortal Beloved (1994)	Drama|Romance
250	Heavyweights (1994)	Children's|Comedy
251	Hunted The (1995)	Action
252	I.Q. (1994)	Comedy|Romance
253	Interview with the Vampire (1994)	Drama|Horror
254	Jefferson in Paris (1995)	Drama
255	Jerky Boys The (1994)	Comedy
256	Junior (1994)	Comedy|Sci-Fi
257	Just Cause (1995)	Mystery|Thriller
258	Kid in King Arthur's Court A (1995)	Adventure|Children's|Comedy|Fantasy|Romance
259	Kiss of Death (1995)	Crime|Drama|Thriller
260	Star Wars: Episode IV - A New Hope (1977)	Action|Adventure|Fantasy|Sci-Fi
261	Little Women (1994)	Drama
262	Little Princess A (1995)	Children's|Drama
263	Ladybird Ladybird (1994)	Drama
264	Enfer L' (1994)	Drama
265	Like Water for Chocolate (Como agua para chocolate) (1992)	Drama|Romance
266	Legends of the Fall (1994)	Drama|Romance|War|Western
267	Major Payne (1994)	Comedy
268	Little Odessa (1994)	Drama
269	My Crazy Life (Mi vida loca) (1993)	Drama
270	Love Affair (1994)	Drama|Romance
271	Losing Isaiah (1995)	Drama
272	Madness of King George The (1994)	Drama
273	Mary Shelley's Frankenstein (1994)	Drama|Horror
274	Man of the House (1995)	Comedy
275	Mixed Nuts (1994)	Comedy
276	Milk Money (1994)	Comedy|Romance
277	Miracle on 34th Street (1994)	Drama
278	Miami Rhapsody (1995)	Comedy
279	My Family (1995)	Drama
280	Murder in the First (1995)	Drama|Thriller
281	Nobody's Fool (1994)	Drama
282	Nell (1994)	Drama
283	New Jersey Drive (1995)	Crime|Drama
284	New York Cop (1996)	Action|Crime
285	Beyond Bedlam (1993)	Drama|Horror
286	Nemesis 2: Nebula (1995)	Action|Sci-Fi|Thriller
287	Nina Takes a Lover (1994)	Comedy|Romance
288	Natural Born Killers (1994)	Action|Thriller
289	Only You (1994)	Comedy|Romance
290	Once Were Warriors (1994)	Crime|Drama
291	Poison Ivy II (1995)	Thriller
292	Outbreak (1995)	Action|Drama|Thriller
293	Professional The (a.k.a. Leon: The Professional) (1994)	Crime|Drama|Romance|Thriller
294	Perez Family The (1995)	Comedy|Romance
295	Pyromaniac's Love Story A (1995)	Comedy|Romance
296	Pulp Fiction (1994)	Crime|Drama
297	Panther (1995)	Drama
298	Pushing Hands (1992)	Comedy
299	Priest (1994)	Drama
300	Quiz Show (1994)	Drama
301	Picture Bride (1995)	Drama|Romance
302	Queen Margot (La Reine Margot) (1994)	Drama|Romance
303	Quick and the Dead The (1995)	Action|Adventure|Western
304	Roommates (1995)	Comedy|Drama
305	Ready to Wear (Pret-A-Porter) (1994)	Comedy
306	Three Colors: Red (1994)	Drama
307	Three Colors: Blue (1993)	Drama
308	Three Colors: White (1994)	Drama
309	Red Firecracker Green Firecracker (1994)	Drama
310	Rent-a-Kid (1995)	Comedy
311	Relative Fear (1994)	Horror|Thriller
312	Stuart Saves His Family (1995)	Comedy
313	Swan Princess The (1994)	Animation|Children's
314	Secret of Roan Inish The (1994)	Drama
315	Specialist The (1994)	Action
316	Stargate (1994)	Action|Adventure|Sci-Fi
317	Santa Clause The (1994)	Children's|Comedy|Fantasy
318	Shawshank Redemption The (1994)	Drama
319	Shallow Grave (1994)	Thriller
320	Suture (1993)	Film-Noir|Thriller
321	Strawberry and Chocolate (Fresa y chocolate) (1993)	Drama
322	Swimming with Sharks (1995)	Comedy|Drama
324	Sum of Us The (1994)	Comedy
325	National Lampoon's Senior Trip (1995)	Comedy
326	To Live (Huozhe) (1994)	Drama
327	Tank Girl (1995)	Action|Comedy|Musical|Sci-Fi
328	Tales From the Crypt Presents: Demon Knight (1995)	Horror
329	Star Trek: Generations (1994)	Action|Adventure|Sci-Fi
330	Tales from the Hood (1995)	Comedy|Horror
331	Tom & Viv (1994)	Drama
332	Village of the Damned (1995)	Horror|Sci-Fi
333	Tommy Boy (1995)	Comedy
334	Vanya on 42nd Street (1994)	Drama
335	Underneath The (1995)	Mystery|Thriller
336	Walking Dead The (1995)	Drama|War
337	What's Eating Gilbert Grape (1993)	Drama
338	Virtuosity (1995)	Sci-Fi|Thriller
339	While You Were Sleeping (1995)	Comedy|Romance
340	War The (1994)	Adventure|Drama
341	Double Happiness (1994)	Drama
342	Muriel's Wedding (1994)	Comedy|Romance
343	Baby-Sitters Club The (1995)	Children's
344	Ace Ventura: Pet Detective (1994)	Comedy
345	Adventures of Priscilla Queen of the Desert The (1994)	Comedy|Drama
346	Backbeat (1993)	Drama|Musical
347	Bitter Moon (1992)	Drama
348	Bullets Over Broadway (1994)	Comedy
349	Clear and Present Danger (1994)	Action|Adventure|Thriller
350	Client The (1994)	Drama|Mystery|Thriller
351	Corrina Corrina (1994)	Comedy|Drama|Romance
352	Crooklyn (1994)	Comedy
353	Crow The (1994)	Action|Romance|Thriller
354	Cobb (1994)	Drama
355	Flintstones The (1994)	Children's|Comedy
356	Forrest Gump (1994)	Comedy|Romance|War
357	Four Weddings and a Funeral (1994)	Comedy|Romance
358	Higher Learning (1995)	Drama
359	I Like It Like That (1994)	Comedy|Drama|Romance
360	I Love Trouble (1994)	Action|Comedy
361	It Could Happen to You (1994)	Drama|Romance
362	Jungle Book The (1994)	Adventure|Children's|Romance
363	Wonderful Horrible Life of Leni Riefenstahl The (Die Macht der Bilder) (1993)	Documentary
364	Lion King The (1994)	Animation|Children's|Musical
365	Little Buddha (1993)	Drama
366	Wes Craven's New Nightmare (1994)	Horror
367	Mask The (1994)	Comedy|Crime|Fantasy
368	Maverick (1994)	Action|Comedy|Western
369	Mrs. Parker and the Vicious Circle (1994)	Drama
370	Naked Gun 33 1/3: The Final Insult (1994)	Comedy
371	Paper The (1994)	Comedy|Drama
372	Reality Bites (1994)	Comedy|Drama
373	Red Rock West (1992)	Thriller
374	Richie Rich (1994)	Children's|Comedy
375	Safe Passage (1994)	Drama
376	River Wild The (1994)	Action|Thriller
377	Speed (1994)	Action|Romance|Thriller
378	Speechless (1994)	Comedy|Romance
379	Timecop (1994)	Action|Sci-Fi
380	True Lies (1994)	Action|Adventure|Comedy|Romance
381	When a Man Loves a Woman (1994)	Drama
382	Wolf (1994)	Drama|Horror
383	Wyatt Earp (1994)	Western
384	Bad Company (1995)	Action
385	Man of No Importance A (1994)	Drama
386	S.F.W. (1994)	Drama
387	Low Down Dirty Shame A (1994)	Action|Comedy
388	Boys Life (1995)	Drama
389	Colonel Chabert Le (1994)	Drama|Romance|War
390	Faster Pussycat! Kill! Kill! (1965)	Action|Comedy|Drama
391	Jason's Lyric (1994)	Crime|Drama
392	Secret Adventures of Tom Thumb The (1993)	Adventure|Children's
393	Street Fighter (1994)	Action
394	Coldblooded (1995)	Action
395	Desert Winds (1995)	Drama
396	Fall Time (1995)	Drama
397	Fear The (1995)	Horror
398	Frank and Ollie (1995)	Documentary
399	Girl in the Cadillac (1995)	Drama
400	Homage (1995)	Drama
401	Mirage (1995)	Action|Thriller
402	Open Season (1996)	Comedy
403	Two Crimes (1995)	Comedy|Crime|Drama
404	Brother Minister: The Assassination of Malcolm X (1994)	Documentary
405	Highlander III: The Sorcerer (1994)	Action|Sci-Fi
406	Federal Hill (1994)	Drama
407	In the Mouth of Madness (1995)	Horror|Thriller
408	8 Seconds (1994)	Drama
409	Above the Rim (1994)	Drama
410	Addams Family Values (1993)	Comedy
411	You So Crazy (1994)	Comedy
412	Age of Innocence The (1993)	Drama
413	Airheads (1994)	Comedy
414	Air Up There The (1994)	Comedy
415	Another Stakeout (1993)	Comedy|Thriller
416	Bad Girls (1994)	Western
417	Barcelona (1994)	Comedy|Romance
418	Being Human (1993)	Drama
419	Beverly Hillbillies The (1993)	Comedy
420	Beverly Hills Cop III (1994)	Action|Comedy
421	Black Beauty (1994)	Adventure|Children's
422	Blink (1994)	Thriller
423	Blown Away (1994)	Action|Thriller
424	Blue Chips (1994)	Drama
425	Blue Sky (1994)	Drama|Romance
426	Body Snatchers (1993)	Horror|Sci-Fi|Thriller
427	Boxing Helena (1993)	Mystery|Romance|Thriller
428	Bronx Tale A (1993)	Drama
429	Cabin Boy (1994)	Comedy
430	Calendar Girl (1993)	Drama
431	Carlito's Way (1993)	Crime|Drama
432	City Slickers II: The Legend of Curly's Gold (1994)	Comedy|Western
433	Clean Slate (1994)	Comedy
434	Cliffhanger (1993)	Action|Adventure|Crime
435	Coneheads (1993)	Comedy|Sci-Fi
436	Color of Night (1994)	Drama|Thriller
437	Cops and Robbersons (1994)	Comedy
438	Cowboy Way The (1994)	Action|Comedy
439	Dangerous Game (1993)	Drama
440	Dave (1993)	Comedy|Romance
441	Dazed and Confused (1993)	Comedy
442	Demolition Man (1993)	Action|Sci-Fi
443	Endless Summer 2 The (1994)	Documentary
444	Even Cowgirls Get the Blues (1993)	Comedy|Romance
445	Fatal Instinct (1993)	Comedy
446	Farewell My Concubine (1993)	Drama|Romance
447	Favor The (1994)	Comedy|Romance
448	Fearless (1993)	Drama
449	Fear of a Black Hat (1993)	Comedy
450	With Honors (1994)	Comedy|Drama
451	Flesh and Bone (1993)	Drama|Mystery|Romance
452	Widows' Peak (1994)	Drama
453	For Love or Money (1993)	Comedy
454	Firm The (1993)	Drama|Thriller
455	Free Willy (1993)	Adventure|Children's|Drama
456	Fresh (1994)	Drama
457	Fugitive The (1993)	Action|Thriller
458	Geronimo: An American Legend (1993)	Drama|Western
459	Getaway The (1994)	Action
460	Getting Even with Dad (1994)	Comedy
461	Go Fish (1994)	Drama|Romance
462	Good Man in Africa A (1994)	Action|Adventure
463	Guilty as Sin (1993)	Crime|Drama|Thriller
464	Hard Target (1993)	Action|Adventure|Crime|Thriller
465	Heaven & Earth (1993)	Action|Drama|War
466	Hot Shots! Part Deux (1993)	Action|Comedy|War
467	Live Nude Girls (1995)	Comedy
468	Englishman Who Went Up a Hill But Came Down a Mountain The (1995)	Comedy|Romance
469	House of the Spirits The (1993)	Drama|Romance
470	House Party 3 (1994)	Comedy
471	Hudsucker Proxy The (1994)	Comedy|Romance
472	I'll Do Anything (1994)	Comedy|Drama
473	In the Army Now (1994)	Comedy|War
474	In the Line of Fire (1993)	Action|Thriller
475	In the Name of the Father (1993)	Drama
476	Inkwell The (1994)	Comedy|Drama
477	What's Love Got to Do with It? (1993)	Drama
478	Jimmy Hollywood (1994)	Comedy
479	Judgment Night (1993)	Action
480	Jurassic Park (1993)	Action|Adventure|Sci-Fi
481	Kalifornia (1993)	Drama|Thriller
482	Killing Zoe (1994)	Thriller
483	King of the Hill (1993)	Drama
484	Lassie (1994)	Adventure|Children's
485	Last Action Hero (1993)	Action|Comedy
486	Life with Mikey (1993)	Comedy
487	Lightning Jack (1994)	Comedy|Western
488	M. Butterfly (1993)	Drama
489	Made in America (1993)	Comedy
490	Malice (1993)	Thriller
491	Man Without a Face The (1993)	Drama
492	Manhattan Murder Mystery (1993)	Comedy|Mystery
493	Menace II Society (1993)	Action|Crime|Drama
494	Executive Decision (1996)	Action|Thriller
495	In the Realm of the Senses (Ai no corrida) (1976)	Drama
496	What Happened Was... (1994)	Comedy|Drama|Romance
497	Much Ado About Nothing (1993)	Comedy|Romance
498	Mr. Jones (1993)	Drama|Romance
499	Mr. Wonderful (1993)	Comedy|Romance
500	Mrs. Doubtfire (1993)	Comedy
501	Naked (1993)	Drama
502	Next Karate Kid The (1994)	Action|Children's
503	New Age The (1994)	Drama
504	No Escape (1994)	Action|Sci-Fi
505	North (1994)	Comedy
506	Orlando (1993)	Drama
507	Perfect World A (1993)	Action|Drama
508	Philadelphia (1993)	Drama
509	Piano The (1993)	Drama|Romance
510	Poetic Justice (1993)	Drama
511	Program The (1993)	Action|Drama
512	Robert A. Heinlein's The Puppet Masters (1994)	Horror|Sci-Fi
513	Radioland Murders (1994)	Comedy|Mystery|Romance
514	Ref The (1994)	Comedy
515	Remains of the Day The (1993)	Drama
516	Renaissance Man (1994)	Comedy|Drama|War
517	Rising Sun (1993)	Action|Drama|Mystery
518	Road to Wellville The (1994)	Comedy
519	Robocop 3 (1993)	Sci-Fi|Thriller
520	Robin Hood: Men in Tights (1993)	Comedy
521	Romeo Is Bleeding (1993)	Crime|Thriller
522	Romper Stomper (1992)	Action|Drama
523	Ruby in Paradise (1993)	Drama
524	Rudy (1993)	Drama
525	Saint of Fort Washington The (1993)	Drama
526	Savage Nights (Nuits fauves Les) (1992)	Drama
527	Schindler's List (1993)	Drama|War
528	Scout The (1994)	Drama
529	Searching for Bobby Fischer (1993)	Drama
530	Second Best (1994)	Drama
531	Secret Garden The (1993)	Children's|Drama
532	Serial Mom (1994)	Comedy|Crime|Horror
533	Shadow The (1994)	Action
534	Shadowlands (1993)	Drama|Romance
535	Short Cuts (1993)	Drama
536	Simple Twist of Fate A (1994)	Drama
537	Sirens (1994)	Comedy|Drama
538	Six Degrees of Separation (1993)	Drama
539	Sleepless in Seattle (1993)	Comedy|Romance
540	Sliver (1993)	Thriller
541	Blade Runner (1982)	Film-Noir|Sci-Fi
542	Son in Law (1993)	Comedy
543	So I Married an Axe Murderer (1993)	Comedy|Romance|Thriller
544	Striking Distance (1993)	Action
545	Harlem (1993)	Drama
546	Super Mario Bros. (1993)	Action|Adventure|Children's|Sci-Fi
547	Surviving the Game (1994)	Action|Adventure|Thriller
548	Terminal Velocity (1994)	Action
549	Thirty-Two Short Films About Glenn Gould (1993)	Documentary
550	Threesome (1994)	Comedy|Romance
551	Nightmare Before Christmas The (1993)	Children's|Comedy|Musical
552	Three Musketeers The (1993)	Action|Adventure|Comedy
553	Tombstone (1993)	Western
554	Trial by Jury (1994)	Thriller
555	True Romance (1993)	Action|Crime|Romance
556	War Room The (1993)	Documentary
557	Mamma Roma (1962)	Drama
558	Pagemaster The (1994)	Action|Adventure|Animation|Children's|Fantasy
559	Paris France (1993)	Comedy
560	Beans of Egypt Maine The (1994)	Drama
561	Killer (Bulletproof Heart) (1994)	Thriller
562	Welcome to the Dollhouse (1995)	Comedy|Drama
563	Germinal (1993)	Drama
564	Chasers (1994)	Comedy
565	Cronos (1992)	Horror
566	Naked in New York (1994)	Comedy|Romance
567	Kika (1993)	Drama
568	Bhaji on the Beach (1993)	Comedy|Drama
569	Little Big League (1994)	Children's|Comedy
570	Slingshot The (K�disbellan ) (1993)	Comedy|Drama
571	Wedding Gift The (1994)	Drama
572	Foreign Student (1994)	Drama
573	Ciao Professore! (Io speriamo che me la cavo ) (1993)	Drama
574	Spanking the Monkey (1994)	Comedy|Drama
575	Little Rascals The (1994)	Children's|Comedy
576	Fausto (1993)	Comedy
577	Andre (1994)	Adventure|Children's
578	Hour of the Pig The (1993)	Drama|Mystery
579	Scorta La (1993)	Thriller
580	Princess Caraboo (1994)	Drama
581	Celluloid Closet The (1995)	Documentary
582	Metisse (Caf� au Lait) (1993)	Comedy
583	Dear Diary (Caro Diario) (1994)	Comedy|Drama
584	I Don't Want to Talk About It (De eso no se habla) (1993)	Drama
585	Brady Bunch Movie The (1995)	Comedy
586	Home Alone (1990)	Children's|Comedy
587	Ghost (1990)	Comedy|Romance|Thriller
588	Aladdin (1992)	Animation|Children's|Comedy|Musical
589	Terminator 2: Judgment Day (1991)	Action|Sci-Fi|Thriller
590	Dances with Wolves (1990)	Adventure|Drama|Western
591	Tough and Deadly (1995)	Action|Drama|Thriller
592	Batman (1989)	Action|Adventure|Crime|Drama
593	Silence of the Lambs The (1991)	Drama|Thriller
594	Snow White and the Seven Dwarfs (1937)	Animation|Children's|Musical
595	Beauty and the Beast (1991)	Animation|Children's|Musical
596	Pinocchio (1940)	Animation|Children's
597	Pretty Woman (1990)	Comedy|Romance
598	Window to Paris (1994)	Comedy
599	Wild Bunch The (1969)	Western
600	Love and a .45 (1994)	Thriller
601	Wooden Man's Bride The (Wu Kui) (1994)	Drama
602	Great Day in Harlem A (1994)	Documentary
603	Bye Bye Love (1995)	Comedy
604	Criminals (1996)	Documentary
605	One Fine Day (1996)	Drama|Romance
606	Candyman: Farewell to the Flesh (1995)	Horror
607	Century (1993)	Drama
608	Fargo (1996)	Crime|Drama|Thriller
609	Homeward Bound II: Lost in San Francisco (1996)	Adventure|Children's
610	Heavy Metal (1981)	Action|Adventure|Animation|Horror|Sci-Fi
611	Hellraiser: Bloodline (1996)	Action|Horror|Sci-Fi
612	Pallbearer The (1996)	Comedy
613	Jane Eyre (1996)	Drama|Romance
614	Loaded (1994)	Drama|Thriller
615	Bread and Chocolate (Pane e cioccolata) (1973)	Drama
616	Aristocats The (1970)	Animation|Children's
617	Flower of My Secret The (La Flor de Mi Secreto) (1995)	Drama
618	Two Much (1996)	Comedy|Romance
619	Ed (1996)	Comedy
620	Scream of Stone (Schrei aus Stein) (1991)	Drama
621	My Favorite Season (1993)	Drama
623	Modern Affair A (1995)	Romance
624	Condition Red (1995)	Action|Drama|Thriller
625	Asfour Stah (1990)	Drama
626	Thin Line Between Love and Hate A (1996)	Comedy
627	Last Supper The (1995)	Drama|Thriller
628	Primal Fear (1996)	Drama|Thriller
629	Rude (1995)	Drama
630	Carried Away (1996)	Drama|Romance
631	All Dogs Go to Heaven 2 (1996)	Animation|Children's|Musical
632	Land and Freedom (Tierra y libertad) (1995)	War
633	Denise Calls Up (1995)	Comedy
634	Theodore Rex (1995)	Comedy
635	Family Thing A (1996)	Comedy|Drama
636	Frisk (1995)	Drama
637	Sgt. Bilko (1996)	Comedy
638	Jack and Sarah (1995)	Romance
639	Girl 6 (1996)	Comedy
640	Diabolique (1996)	Drama|Thriller
641	Little Indian Big City (Un indien dans la ville) (1994)	Comedy
642	Roula (1995)	Drama
643	Peanuts - Die Bank zahlt alles (1996)	Comedy
644	Happy Weekend (1996)	Comedy
645	Nelly & Monsieur Arnaud (1995)	Drama
647	Courage Under Fire (1996)	Drama|War
648	Mission: Impossible (1996)	Action|Adventure|Mystery
649	Cold Fever (� k�ldum klaka) (1994)	Comedy|Drama
650	Moll Flanders (1996)	Drama
651	Superweib Das (1996)	Comedy
652	301 302 (1995)	Mystery
653	Dragonheart (1996)	Action|Adventure|Fantasy
654	Und keiner weint mir nach (1996)	Drama|Romance
655	Mutters Courage (1995)	Comedy
656	Eddie (1996)	Comedy
657	Yankee Zulu (1994)	Comedy|Drama
658	Billy's Holiday (1995)	Drama
659	Purple Noon (1960)	Crime|Thriller
660	August (1996)	Drama
661	James and the Giant Peach (1996)	Animation|Children's|Musical
662	Fear (1996)	Thriller
663	Kids in the Hall: Brain Candy (1996)	Comedy
664	Faithful (1996)	Comedy
665	Underground (1995)	War
666	All Things Fair (1996)	Drama
667	Bloodsport 2 (1995)	Action
668	Pather Panchali (1955)	Drama
669	Aparajito (1956)	Drama
670	World of Apu The (Apur Sansar) (1959)	Drama
671	Mystery Science Theater 3000: The Movie (1996)	Comedy|Sci-Fi
672	Tarantella (1995)	Drama
673	Space Jam (1996)	Adventure|Animation|Children's|Comedy|Fantasy
674	Barbarella (1968)	Adventure|Sci-Fi
675	Hostile Intentions (1994)	Action|Drama|Thriller
676	They Bite (1996)	Drama
678	Some Folks Call It a Sling Blade (1993)	Drama|Thriller
679	Run of the Country The (1995)	Drama
680	Alphaville (1965)	Sci-Fi
681	Clean Slate (Coup de Torchon) (1981)	Crime
682	Tigrero: A Film That Was Never Made (1994)	Documentary|Drama
683	Eye of Vichy The (Oeil de Vichy L') (1993)	Documentary
684	Windows (1980)	Drama
685	It's My Party (1995)	Drama
687	Country Life (1994)	Drama|Romance
688	Operation Dumbo Drop (1995)	Action|Adventure|Comedy|War
690	Promise The (Versprechen Das) (1994)	Romance
691	Mrs. Winterbourne (1996)	Comedy|Romance
692	Solo (1996)	Action|Sci-Fi|Thriller
693	Under the Domin Tree (Etz Hadomim Tafus) (1994)	Drama
694	Substitute The (1996)	Action
695	True Crime (1995)	Mystery|Thriller
696	Butterfly Kiss (1995)	Thriller
697	Feeling Minnesota (1996)	Drama|Romance
698	Delta of Venus (1994)	Drama
699	To Cross the Rubicon (1991)	Drama
700	Angus (1995)	Comedy
701	Daens (1992)	Drama
702	Faces (1968)	Drama
703	Boys (1996)	Drama
704	Quest The (1996)	Action|Adventure
705	Cosi (1996)	Comedy
706	Sunset Park (1996)	Drama
707	Mulholland Falls (1996)	Crime|Film-Noir|Thriller
708	Truth About Cats & Dogs The (1996)	Comedy|Romance
709	Oliver & Company (1988)	Animation|Children's
710	Celtic Pride (1996)	Comedy
711	Flipper (1996)	Adventure|Children's
712	Captives (1994)	Drama
713	Of Love and Shadows (1994)	Drama
714	Dead Man (1995)	Western
715	Horseman on the Roof The (Hussard sur le toit Le) (1995)	Drama
716	Switchblade Sisters (1975)	Crime
717	Mouth to Mouth (Boca a boca) (1995)	Comedy
718	Visitors The (Les Visiteurs) (1993)	Comedy|Sci-Fi
719	Multiplicity (1996)	Comedy
720	Wallace & Gromit: The Best of Aardman Animation (1996)	Animation
721	Halfmoon (Paul Bowles - Halbmond) (1995)	Drama
722	Haunted World of Edward D. Wood Jr. The (1995)	Documentary
723	Two Friends (1986)	Drama
724	Craft The (1996)	Drama|Horror
725	Great White Hype The (1996)	Comedy
726	Last Dance (1996)	Drama
727	War Stories (1995)	Documentary
728	Cold Comfort Farm (1995)	Comedy
729	Institute Benjamenta or This Dream People Call Human Life (1995)	Drama
730	Low Life The (1994)	Drama
731	Heaven's Prisoners (1996)	Mystery|Thriller
732	Original Gangstas (1996)	Crime
733	Rock The (1996)	Action|Adventure|Thriller
734	Getting Away With Murder (1996)	Comedy
735	Cemetery Man (Dellamorte Dellamore) (1994)	Comedy|Horror
736	Twister (1996)	Action|Adventure|Romance|Thriller
737	Barb Wire (1996)	Action|Sci-Fi
738	Garcu Le (1995)	Drama
739	Honigmond (1996)	Comedy
741	Ghost in the Shell (Kokaku kidotai) (1995)	Animation|Sci-Fi
742	Thinner (1996)	Horror|Thriller
743	Spy Hard (1996)	Comedy
744	Brothers in Trouble (1995)	Drama
745	Close Shave A (1995)	Animation|Comedy|Thriller
746	Force of Evil (1948)	Film-Noir
747	Stupids The (1996)	Comedy
748	Arrival The (1996)	Action|Sci-Fi|Thriller
749	Man from Down Under The (1943)	Drama
750	Dr. Strangelove or: How I Learned to Stop Worrying and Love the Bomb (1963)	Sci-Fi|War
751	Careful (1992)	Comedy
752	Vermont Is For Lovers (1992)	Comedy|Romance
753	Month by the Lake A (1995)	Comedy|Drama
754	Gold Diggers: The Secret of Bear Mountain (1995)	Adventure|Children's
755	Kim (1950)	Children's|Drama
756	Carmen Miranda: Bananas Is My Business (1994)	Documentary
757	Ashes of Time (1994)	Drama
758	Jar The (Khomreh) (1992)	Drama
759	Maya Lin: A Strong Clear Vision (1994)	Documentary
760	Stalingrad (1993)	War
761	Phantom The (1996)	Adventure
762	Striptease (1996)	Comedy|Crime
763	Last of the High Kings The (a.k.a. Summer Fling) (1996)	Drama
764	Heavy (1995)	Drama|Romance
765	Jack (1996)	Comedy|Drama
766	I Shot Andy Warhol (1996)	Drama
767	Grass Harp The (1995)	Drama
768	Someone Else's America (1995)	Drama
769	Marlene Dietrich: Shadow and Light (1996)	Documentary
770	Costa Brava (1946)	Drama
771	Vie est belle La (Life is Rosey) (1987)	Comedy|Drama
772	Quartier Mozart (1992)	Comedy
773	Touki Bouki (Journey of the Hyena) (1973)	Drama
774	Wend Kuuni (God's Gift) (1982)	Drama
775	Spirits of the Dead (Tre Passi nel Delirio) (1968)	Horror
776	Babyfever (1994)	Comedy|Drama
777	Pharaoh's Army (1995)	War
778	Trainspotting (1996)	Drama
779	'Til There Was You (1997)	Drama|Romance
780	Independence Day (ID4) (1996)	Action|Sci-Fi|War
781	Stealing Beauty (1996)	Drama
782	Fan The (1996)	Thriller
783	Hunchback of Notre Dame The (1996)	Animation|Children's|Musical
784	Cable Guy The (1996)	Comedy
785	Kingpin (1996)	Comedy
786	Eraser (1996)	Action|Thriller
787	Gate of Heavenly Peace The (1995)	Documentary
788	Nutty Professor The (1996)	Comedy|Fantasy|Romance|Sci-Fi
789	I Worst of All (Yo la peor de todas) (1990)	Drama
790	An Unforgettable Summer (1994)	Drama
791	Last Klezmer: Leopold Kozlowski His Life and Music The (1995)	Documentary
792	Hungarian Fairy Tale A (1987)	Fantasy
793	My Life and Times With Antonin Artaud (En compagnie d'Antonin Artaud) (1993)	Drama
794	Midnight Dancers (Sibak) (1994)	Comedy|Drama
795	Somebody to Love (1994)	Drama
796	Very Natural Thing A (1974)	Drama
797	Old Lady Who Walked in the Sea The (Vieille qui marchait dans la mer La) (1991)	Comedy
798	Daylight (1996)	Action|Adventure|Thriller
799	Frighteners The (1996)	Comedy|Horror
800	Lone Star (1996)	Drama|Mystery
801	Harriet the Spy (1996)	Children's|Comedy
802	Phenomenon (1996)	Drama|Romance
803	Walking and Talking (1996)	Romance
804	She's the One (1996)	Comedy|Romance
805	Time to Kill A (1996)	Drama
806	American Buffalo (1996)	Drama
807	Rendezvous in Paris (Rendez-vous de Paris Les) (1995)	Comedy|Romance
808	Alaska (1996)	Adventure|Children's
809	Fled (1996)	Action|Adventure
810	Kazaam (1996)	Children's|Comedy|Fantasy
811	Bewegte Mann Der (1994)	Comedy
812	Magic Hunter (1994)	Drama
813	Larger Than Life (1996)	Comedy
814	Boy Called Hate A (1995)	Drama
815	Power 98 (1995)	Action|Mystery|Thriller
816	Two Deaths (1995)	Drama
818	Very Brady Sequel A (1996)	Comedy
819	Stefano Quantestorie (1993)	Comedy|Drama
820	Death in the Garden (Mort en ce jardin La) (1956)	Drama
821	Crude Oasis The (1995)	Romance
822	Hedd Wyn (1992)	Drama
823	Collectionneuse La (1967)	Drama
824	Kaspar Hauser (1993)	Drama
825	Echte Kerle (1996)	Comedy|Romance
826	Diebinnen (1995)	Drama
827	Convent The (Convento O) (1995)	Drama
828	Adventures of Pinocchio The (1996)	Adventure|Children's
829	Joe's Apartment (1996)	Comedy|Musical
830	First Wives Club The (1996)	Comedy
831	Stonewall (1995)	Drama
832	Ransom (1996)	Drama|Thriller
833	High School High (1996)	Comedy
834	Phat Beach (1996)	Comedy
835	Foxfire (1996)	Drama
836	Chain Reaction (1996)	Action|Adventure|Thriller
837	Matilda (1996)	Children's|Comedy
838	Emma (1996)	Comedy|Drama|Romance
839	Crow: City of Angels The (1996)	Action|Thriller
840	House Arrest (1996)	Comedy
841	Eyes Without a Face (1959)	Horror
842	Tales from the Crypt Presents: Bordello of Blood (1996)	Horror
843	Lotto Land (1995)	Drama
844	Story of Xinghua The (1993)	Drama
845	Day the Sun Turned Cold The (Tianguo niezi) (1994)	Drama
846	Flirt (1995)	Drama
847	Big Squeeze The (1996)	Comedy|Drama
848	Spitfire Grill The (1996)	Drama
849	Escape from L.A. (1996)	Action|Adventure|Sci-Fi|Thriller
850	Cyclo (1995)	Crime|Drama
851	Basquiat (1996)	Drama
852	Tin Cup (1996)	Comedy|Romance
853	Dingo (1992)	Drama
854	Ballad of Narayama The (Narayama Bushiko) (1958)	Drama
855	Every Other Weekend (1990)	Drama
856	Mille bolle blu (1993)	Comedy
857	Crows and Sparrows (1949)	Drama
858	Godfather The (1972)	Action|Crime|Drama
859	Hippie Revolution The (1996)	Documentary
860	Maybe Maybe Not (Bewegte Mann Der) (1994)	Comedy
861	Supercop (1992)	Action|Thriller
862	Manny & Lo (1996)	Drama
863	Celestial Clockwork (1994)	Comedy
864	Wife The (1995)	Comedy|Drama
865	Small Faces (1995)	Drama
866	Bound (1996)	Crime|Drama|Romance|Thriller
867	Carpool (1996)	Comedy|Crime
868	Death in Brunswick (1991)	Comedy
869	Kansas City (1996)	Crime
870	Gone Fishin' (1997)	Comedy
871	Lover's Knot (1996)	Comedy
872	Aiqing wansui (1994)	Drama
873	Shadow of Angels (Schatten der Engel) (1976)	Drama
874	Killer: A Journal of Murder (1995)	Crime|Drama
875	Nothing to Lose (1994)	Drama
876	Police Story 4: Project S (Chao ji ji hua) (1993)	Action
877	Girls Town (1996)	Drama
878	Bye-Bye (1995)	Drama
879	Relic The (1997)	Horror
880	Island of Dr. Moreau The (1996)	Sci-Fi|Thriller
881	First Kid (1996)	Children's|Comedy
882	Trigger Effect The (1996)	Drama|Thriller
884	Sweet Nothing (1995)	Drama
885	Bogus (1996)	Children's|Drama|Fantasy
886	Bulletproof (1996)	Action
887	Talk of Angels (1998)	Drama
888	Land Before Time III: The Time of the Great Giving (1995)	Animation|Children's
889	1-900 (1994)	Romance
890	Baton Rouge (1988)	Thriller
891	Halloween: The Curse of Michael Myers (1995)	Horror|Thriller
892	Twelfth Night (1996)	Comedy|Drama|Romance
893	Mother Night (1996)	Drama
894	Liebelei (1933)	Romance
895	Venice/Venice (1992)	Drama
896	Wild Reeds (1994)	Drama
897	For Whom the Bell Tolls (1943)	Adventure|War
898	Philadelphia Story The (1940)	Comedy|Romance
899	Singin' in the Rain (1952)	Musical|Romance
900	American in Paris An (1951)	Musical|Romance
901	Funny Face (1957)	Comedy|Musical
902	Breakfast at Tiffany's (1961)	Drama|Romance
903	Vertigo (1958)	Mystery|Thriller
904	Rear Window (1954)	Mystery|Thriller
905	It Happened One Night (1934)	Comedy
906	Gaslight (1944)	Mystery|Thriller
907	Gay Divorcee The (1934)	Comedy|Musical|Romance
908	North by Northwest (1959)	Drama|Thriller
909	Apartment The (1960)	Comedy|Drama
910	Some Like It Hot (1959)	Comedy|Crime
911	Charade (1963)	Comedy|Mystery|Romance|Thriller
912	Casablanca (1942)	Drama|Romance|War
913	Maltese Falcon The (1941)	Film-Noir|Mystery
914	My Fair Lady (1964)	Musical|Romance
915	Sabrina (1954)	Comedy|Romance
916	Roman Holiday (1953)	Comedy|Romance
917	Little Princess The (1939)	Children's|Drama
918	Meet Me in St. Louis (1944)	Musical
919	Wizard of Oz The (1939)	Adventure|Children's|Drama|Musical
920	Gone with the Wind (1939)	Drama|Romance|War
921	My Favorite Year (1982)	Comedy
922	Sunset Blvd. (a.k.a. Sunset Boulevard) (1950)	Film-Noir
923	Citizen Kane (1941)	Drama
924	2001: A Space Odyssey (1968)	Drama|Mystery|Sci-Fi|Thriller
925	Golden Earrings (1947)	Adventure|Romance
926	All About Eve (1950)	Drama
927	Women The (1939)	Comedy
928	Rebecca (1940)	Romance|Thriller
929	Foreign Correspondent (1940)	Thriller
930	Notorious (1946)	Film-Noir|Romance|Thriller
931	Spellbound (1945)	Mystery|Romance|Thriller
932	Affair to Remember An (1957)	Romance
933	To Catch a Thief (1955)	Comedy|Romance|Thriller
934	Father of the Bride (1950)	Comedy
935	Band Wagon The (1953)	Comedy|Musical
936	Ninotchka (1939)	Comedy|Romance
937	Love in the Afternoon (1957)	Comedy|Romance
938	Gigi (1958)	Musical
939	Reluctant Debutante The (1958)	Comedy|Drama
940	Adventures of Robin Hood The (1938)	Action|Adventure
941	Mark of Zorro The (1940)	Adventure
942	Laura (1944)	Crime|Film-Noir|Mystery
943	Ghost and Mrs. Muir The (1947)	Drama|Romance
944	Lost Horizon (1937)	Drama
945	Top Hat (1935)	Comedy|Musical|Romance
946	To Be or Not to Be (1942)	Comedy|Drama|War
947	My Man Godfrey (1936)	Comedy
948	Giant (1956)	Drama
949	East of Eden (1955)	Drama
950	Thin Man The (1934)	Mystery
951	His Girl Friday (1940)	Comedy
952	Around the World in 80 Days (1956)	Adventure|Comedy
953	It's a Wonderful Life (1946)	Drama
954	Mr. Smith Goes to Washington (1939)	Drama
955	Bringing Up Baby (1938)	Comedy
956	Penny Serenade (1941)	Drama|Romance
957	Scarlet Letter The (1926)	Drama
958	Lady of Burlesque (1943)	Comedy|Mystery
959	Of Human Bondage (1934)	Drama
960	Angel on My Shoulder (1946)	Crime|Drama
961	Little Lord Fauntleroy (1936)	Drama
962	They Made Me a Criminal (1939)	Crime|Drama
963	Inspector General The (1949)	Musical
964	Angel and the Badman (1947)	Western
965	39 Steps The (1935)	Thriller
966	Walk in the Sun A (1945)	Drama
967	Outlaw The (1943)	Western
968	Night of the Living Dead (1968)	Horror|Sci-Fi
969	African Queen The (1951)	Action|Adventure|Romance|War
970	Beat the Devil (1954)	Comedy|Drama
971	Cat on a Hot Tin Roof (1958)	Drama
972	Last Time I Saw Paris The (1954)	Drama
973	Meet John Doe (1941)	Drama
974	Algiers (1938)	Drama|Romance
975	Something to Sing About (1937)	Comedy|Musical
976	Farewell to Arms A (1932)	Romance|War
977	Moonlight Murder (1936)	Mystery
978	Blue Angel The (Blaue Engel Der) (1930)	Drama
979	Nothing Personal (1995)	Drama|War
980	In the Line of Duty 2 (1987)	Action
981	Dangerous Ground (1997)	Drama
982	Picnic (1955)	Drama
983	Madagascar Skin (1995)	Romance
984	Pompatus of Love The (1996)	Comedy|Drama
985	Small Wonders (1996)	Documentary
986	Fly Away Home (1996)	Adventure|Children's
987	Bliss (1997)	Drama|Romance
988	Grace of My Heart (1996)	Comedy|Drama
989	Schlafes Bruder (Brother of Sleep) (1995)	Drama
990	Maximum Risk (1996)	Action|Adventure|Thriller
991	Michael Collins (1996)	Drama|War
992	Rich Man's Wife The (1996)	Thriller
993	Infinity (1996)	Drama
994	Big Night (1996)	Drama
996	Last Man Standing (1996)	Action|Drama|Western
997	Caught (1996)	Drama|Thriller
998	Set It Off (1996)	Action|Crime
999	2 Days in the Valley (1996)	Crime
1000	Curdled (1996)	Crime
1001	Associate The (L'Associe)(1982)	Comedy
1002	Ed's Next Move (1996)	Comedy
1003	Extreme Measures (1996)	Drama|Thriller
1004	Glimmer Man The (1996)	Action|Thriller
1005	D3: The Mighty Ducks (1996)	Children's|Comedy
1006	Chamber The (1996)	Drama
1007	Apple Dumpling Gang The (1975)	Children's|Comedy|Western
1008	Davy Crockett King of the Wild Frontier (1955)	Western
1009	Escape to Witch Mountain (1975)	Adventure|Children's|Fantasy
1010	Love Bug The (1969)	Children's|Comedy
1011	Herbie Rides Again (1974)	Adventure|Children's|Comedy
1012	Old Yeller (1957)	Children's|Drama
1013	Parent Trap The (1961)	Children's|Drama
1014	Pollyanna (1960)	Children's|Comedy|Drama
1015	Homeward Bound: The Incredible Journey (1993)	Adventure|Children's
1016	Shaggy Dog The (1959)	Children's|Comedy
1017	Swiss Family Robinson (1960)	Adventure|Children's
1018	That Darn Cat! (1965)	Children's|Comedy|Mystery
1019	20 000 Leagues Under the Sea (1954)	Adventure|Children's|Fantasy|Sci-Fi
1020	Cool Runnings (1993)	Comedy
1021	Angels in the Outfield (1994)	Children's|Comedy
1022	Cinderella (1950)	Animation|Children's|Musical
1023	Winnie the Pooh and the Blustery Day (1968)	Animation|Children's
1024	Three Caballeros The (1945)	Animation|Children's|Musical
1025	Sword in the Stone The (1963)	Animation|Children's
1026	So Dear to My Heart (1949)	Children's|Drama
1027	Robin Hood: Prince of Thieves (1991)	Drama
1028	Mary Poppins (1964)	Children's|Comedy|Musical
1029	Dumbo (1941)	Animation|Children's|Musical
1030	Pete's Dragon (1977)	Adventure|Animation|Children's|Musical
1031	Bedknobs and Broomsticks (1971)	Adventure|Children's|Musical
1032	Alice in Wonderland (1951)	Animation|Children's|Musical
1033	Fox and the Hound The (1981)	Animation|Children's
1034	Freeway (1996)	Crime
1035	Sound of Music The (1965)	Musical
1036	Die Hard (1988)	Action|Thriller
1037	Lawnmower Man The (1992)	Action|Sci-Fi|Thriller
1038	Unhook the Stars (1996)	Drama
1039	Synthetic Pleasures (1995)	Documentary
1040	Secret Agent The (1996)	Drama
1041	Secrets & Lies (1996)	Drama
1042	That Thing You Do! (1996)	Comedy
1043	To Gillian on Her 37th Birthday (1996)	Drama|Romance
1044	Surviving Picasso (1996)	Drama
1045	Love Is All There Is (1996)	Comedy|Drama
1046	Beautiful Thing (1996)	Drama|Romance
1047	Long Kiss Goodnight The (1996)	Action|Thriller
1049	Ghost and the Darkness The (1996)	Action|Adventure
1050	Looking for Richard (1996)	Documentary|Drama
1051	Trees Lounge (1996)	Drama
1052	Proprietor The (1996)	Drama
1053	Normal Life (1996)	Crime|Drama
1054	Get on the Bus (1996)	Drama
1055	Shadow Conspiracy (1997)	Thriller
1056	Jude (1996)	Drama
1057	Everyone Says I Love You (1996)	Comedy|Musical|Romance
1058	Bitter Sugar (Azucar Amargo) (1996)	Drama
1059	William Shakespeare's Romeo and Juliet (1996)	Drama|Romance
1060	Swingers (1996)	Comedy|Drama
1061	Sleepers (1996)	Crime|Drama
1062	Sunchaser The (1996)	Drama
1063	Johns (1996)	Drama
1064	Aladdin and the King of Thieves (1996)	Animation|Children's|Comedy
1065	Woman in Question The (1950)	Mystery
1066	Shall We Dance? (1937)	Comedy|Musical|Romance
1067	Damsel in Distress A (1937)	Comedy|Musical|Romance
1068	Crossfire (1947)	Crime|Film-Noir
1069	Murder My Sweet (1944)	Film-Noir|Thriller
1070	Macao (1952)	Adventure
1071	For the Moment (1994)	Romance|War
1073	Willy Wonka and the Chocolate Factory (1971)	Adventure|Children's|Comedy|Fantasy
1075	Sexual Life of the Belgians The (1994)	Comedy
1076	Innocents The (1961)	Thriller
1077	Sleeper (1973)	Comedy|Sci-Fi
1078	Bananas (1971)	Comedy|War
1079	Fish Called Wanda A (1988)	Comedy
1080	Monty Python's Life of Brian (1979)	Comedy
1081	Victor/Victoria (1982)	Comedy|Musical
1082	Candidate The (1972)	Drama
1083	Great Race The (1965)	Comedy|Musical
1084	Bonnie and Clyde (1967)	Crime|Drama
1085	Old Man and the Sea The (1958)	Adventure|Drama
1086	Dial M for Murder (1954)	Mystery|Thriller
1087	Madame Butterfly (1995)	Musical
1088	Dirty Dancing (1987)	Musical|Romance
1089	Reservoir Dogs (1992)	Crime|Thriller
1090	Platoon (1986)	Drama|War
1091	Weekend at Bernie's (1989)	Comedy
1092	Basic Instinct (1992)	Mystery|Thriller
1093	Doors The (1991)	Drama|Musical
1094	Crying Game The (1992)	Drama|Romance|War
1095	Glengarry Glen Ross (1992)	Drama
1096	Sophie's Choice (1982)	Drama
1097	E.T. the Extra-Terrestrial (1982)	Children's|Drama|Fantasy|Sci-Fi
1098	Search for One-eye Jimmy The (1996)	Comedy
1099	Christmas Carol A (1938)	Drama
1100	Days of Thunder (1990)	Action|Romance
1101	Top Gun (1986)	Action|Romance
1102	American Strays (1996)	Action
1103	Rebel Without a Cause (1955)	Drama
1104	Streetcar Named Desire A (1951)	Drama
1105	Children of the Corn IV: The Gathering (1996)	Horror
1106	Leopard Son The (1996)	Documentary
1107	Loser (1991)	Comedy
1108	Prerokbe Ognja (1995)	Documentary
1109	Charm's Incidents (1996)	Drama
1110	Bird of Prey (1996)	Action
1111	Microcosmos (Microcosmos: Le peuple de l'herbe) (1996)	Documentary
1112	Palookaville (1996)	Action|Drama
1113	Associate The (1996)	Comedy
1114	Funeral The (1996)	Drama
1115	Sleepover (1995)	Comedy|Drama
1116	Single Girl A (La Fille Seule) (1995)	Drama
1117	Eighth Day The (Le Huiti�me jour ) (1996)	Drama
1118	Tashunga (1995)	Adventure|Western
1119	Drunks (1997)	Drama
1120	People vs. Larry Flynt The (1996)	Drama
1121	Glory Daze (1996)	Drama
1122	Plutonium Circus (1995)	Documentary
1123	Perfect Candidate A (1996)	Documentary
1124	On Golden Pond (1981)	Drama
1125	Return of the Pink Panther The (1974)	Comedy
1126	Drop Dead Fred (1991)	Comedy|Fantasy
1127	Abyss The (1989)	Action|Adventure|Sci-Fi|Thriller
1128	Fog The (1980)	Horror
1129	Escape from New York (1981)	Action|Adventure|Sci-Fi|Thriller
1130	Howling The (1980)	Horror
1131	Jean de Florette (1986)	Drama
1132	Manon of the Spring (Manon des sources) (1986)	Drama
1133	Talking About Sex (1994)	Comedy|Drama
1134	Johnny 100 Pesos (1993)	Action|Drama
1135	Private Benjamin (1980)	Comedy
1136	Monty Python and the Holy Grail (1974)	Comedy
1137	Hustler White (1996)	Romance
1138	Dadetown (1995)	Documentary
1139	Everything Relative (1996)	Drama
1140	Entertaining Angels: The Dorothy Day Story (1996)	Drama
1141	Hoogste tijd (1995)	Drama
1142	Get Over It (1996)	Drama
1143	Three Lives and Only One Death (1996)	Comedy
1144	Line King: Al Hirschfeld The (1996)	Documentary
1145	Snowriders (1996)	Documentary
1146	Curtis's Charm (1995)	Comedy|Drama
1147	When We Were Kings (1996)	Documentary
1148	Wrong Trousers The (1993)	Animation|Comedy
1149	JLG/JLG - autoportrait de d�cembre (1994)	Documentary|Drama
1150	Return of Martin Guerre The (Retour de Martin Guerre Le) (1982)	Drama
1151	Faust (1994)	Animation|Comedy|Thriller
1152	He Walked by Night (1948)	Crime|Film-Noir|Thriller
1153	Raw Deal (1948)	Film-Noir
1154	T-Men (1947)	Film-Noir
1155	Invitation The (Zaproszenie) (1986)	Drama
1156	Children Are Watching us The (Bambini ci guardano I) (1942)	Drama
1157	Symphonie pastorale La (1946)	Drama
1158	Here Comes Cookie (1935)	Comedy
1159	Love in Bloom (1935)	Romance
1160	Six of a Kind (1934)	Comedy
1161	Tin Drum The (Blechtrommel Die) (1979)	Drama
1162	Ruling Class The (1972)	Comedy
1163	Mina Tannenbaum (1994)	Drama
1164	Two or Three Things I Know About Her (1966)	Drama
1165	Bloody Child The (1996)	Drama|Thriller
1166	Farmer & Chase (1995)	Comedy
1167	Dear God (1996)	Comedy
1168	Bad Moon (1996)	Horror
1169	American Dream (1990)	Documentary
1170	Best of the Best 3: No Turning Back (1995)	Action
1171	Bob Roberts (1992)	Comedy
1172	Cinema Paradiso (1988)	Comedy|Drama|Romance
1173	Cook the Thief His Wife & Her Lover The (1989)	Drama
1174	Grosse Fatigue (1994)	Comedy
1175	Delicatessen (1991)	Comedy|Sci-Fi
1176	Double Life of Veronique The (La Double Vie de V�ronique) (1991)	Drama
1177	Enchanted April (1991)	Drama
1178	Paths of Glory (1957)	Drama|War
1179	Grifters The (1990)	Crime|Drama|Film-Noir
1180	Hear My Song (1991)	Comedy
1181	Shooter The (1995)	Action
1183	English Patient The (1996)	Drama|Romance|War
1184	Mediterraneo (1991)	Comedy|War
1185	My Left Foot (1989)	Drama
1186	Sex Lies and Videotape (1989)	Drama
1187	Passion Fish (1992)	Drama
1188	Strictly Ballroom (1992)	Comedy|Romance
1189	Thin Blue Line The (1988)	Documentary
1190	Tie Me Up! Tie Me Down! (1990)	Drama
1191	Madonna: Truth or Dare (1991)	Documentary
1192	Paris Is Burning (1990)	Documentary
1193	One Flew Over the Cuckoo's Nest (1975)	Drama
1194	Up in Smoke (1978)	Comedy
1196	Star Wars: Episode V - The Empire Strikes Back (1980)	Action|Adventure|Drama|Sci-Fi|War
1197	Princess Bride The (1987)	Action|Adventure|Comedy|Romance
1198	Raiders of the Lost Ark (1981)	Action|Adventure
1199	Brazil (1985)	Sci-Fi
1200	Aliens (1986)	Action|Sci-Fi|Thriller|War
1201	Good The Bad and The Ugly The (1966)	Action|Western
1202	Withnail and I (1987)	Comedy
1203	12 Angry Men (1957)	Drama
1204	Lawrence of Arabia (1962)	Adventure|War
1205	Transformers: The Movie The (1986)	Action|Animation|Children's|Sci-Fi|Thriller|War
1206	Clockwork Orange A (1971)	Sci-Fi
1207	To Kill a Mockingbird (1962)	Drama
1208	Apocalypse Now (1979)	Drama|War
1209	Once Upon a Time in the West (1969)	Western
1210	Star Wars: Episode VI - Return of the Jedi (1983)	Action|Adventure|Romance|Sci-Fi|War
1211	Wings of Desire (Der Himmel �ber Berlin) (1987)	Comedy|Drama|Romance
1212	Third Man The (1949)	Mystery|Thriller
1213	GoodFellas (1990)	Crime|Drama
1214	Alien (1979)	Action|Horror|Sci-Fi|Thriller
1215	Army of Darkness (1993)	Action|Adventure|Comedy|Horror|Sci-Fi
1216	Big Blue The (Le Grand Bleu) (1988)	Adventure|Romance
1217	Ran (1985)	Drama|War
1218	Killer The (Die xue shuang xiong) (1989)	Action|Thriller
1219	Psycho (1960)	Horror|Thriller
1220	Blues Brothers The (1980)	Action|Comedy|Musical
1221	Godfather: Part II The (1974)	Action|Crime|Drama
1222	Full Metal Jacket (1987)	Action|Drama|War
1223	Grand Day Out A (1992)	Animation|Comedy
1224	Henry V (1989)	Drama|War
1225	Amadeus (1984)	Drama
1226	Quiet Man The (1952)	Comedy|Romance
1227	Once Upon a Time in America (1984)	Crime|Drama|Thriller
1228	Raging Bull (1980)	Drama
1230	Annie Hall (1977)	Comedy|Romance
1231	Right Stuff The (1983)	Drama
1232	Stalker (1979)	Mystery|Sci-Fi
1233	Boat The (Das Boot) (1981)	Action|Drama|War
1234	Sting The (1973)	Comedy|Crime
1235	Harold and Maude (1971)	Comedy
1236	Trust (1990)	Comedy|Drama
1237	Seventh Seal The (Sjunde inseglet Det) (1957)	Drama
1238	Local Hero (1983)	Comedy
1240	Terminator The (1984)	Action|Sci-Fi|Thriller
1241	Braindead (1992)	Comedy|Horror
1242	Glory (1989)	Action|Drama|War
1243	Rosencrantz and Guildenstern Are Dead (1990)	Comedy|Drama
1244	Manhattan (1979)	Comedy|Drama|Romance
1245	Miller's Crossing (1990)	Drama
1246	Dead Poets Society (1989)	Drama
1247	Graduate The (1967)	Drama|Romance
1248	Touch of Evil (1958)	Crime|Film-Noir|Thriller
1249	Nikita (La Femme Nikita) (1990)	Thriller
1250	Bridge on the River Kwai The (1957)	Drama|War
1251	8 1/2 (1963)	Drama
1252	Chinatown (1974)	Film-Noir|Mystery|Thriller
1253	Day the Earth Stood Still The (1951)	Drama|Sci-Fi
1254	Treasure of the Sierra Madre The (1948)	Adventure
1255	Bad Taste (1987)	Comedy|Horror
1256	Duck Soup (1933)	Comedy|War
1257	Better Off Dead... (1985)	Comedy
1258	Shining The (1980)	Horror
1259	Stand by Me (1986)	Adventure|Comedy|Drama
1260	M (1931)	Crime|Film-Noir|Thriller
1261	Evil Dead II (Dead By Dawn) (1987)	Action|Adventure|Comedy|Horror
1262	Great Escape The (1963)	Adventure|War
1263	Deer Hunter The (1978)	Drama|War
1264	Diva (1981)	Action|Drama|Mystery|Romance|Thriller
1265	Groundhog Day (1993)	Comedy|Romance
1266	Unforgiven (1992)	Western
1267	Manchurian Candidate The (1962)	Film-Noir|Thriller
1268	Pump Up the Volume (1990)	Drama
1269	Arsenic and Old Lace (1944)	Comedy|Mystery|Thriller
1270	Back to the Future (1985)	Comedy|Sci-Fi
1271	Fried Green Tomatoes (1991)	Drama
1272	Patton (1970)	Drama|War
1273	Down by Law (1986)	Comedy|Drama
1274	Akira (1988)	Adventure|Animation|Sci-Fi|Thriller
1275	Highlander (1986)	Action|Adventure
1276	Cool Hand Luke (1967)	Comedy|Drama
1277	Cyrano de Bergerac (1990)	Action|Drama|Romance
1278	Young Frankenstein (1974)	Comedy|Horror
1279	Night on Earth (1991)	Comedy|Drama
1280	Raise the Red Lantern (1991)	Drama
1281	Great Dictator The (1940)	Comedy
1282	Fantasia (1940)	Animation|Children's|Musical
1283	High Noon (1952)	Western
1284	Big Sleep The (1946)	Film-Noir|Mystery
1285	Heathers (1989)	Comedy
1286	Somewhere in Time (1980)	Drama|Romance
1287	Ben-Hur (1959)	Action|Adventure|Drama
1288	This Is Spinal Tap (1984)	Comedy|Drama|Musical
1289	Koyaanisqatsi (1983)	Documentary|War
1290	Some Kind of Wonderful (1987)	Drama|Romance
1291	Indiana Jones and the Last Crusade (1989)	Action|Adventure
1292	Being There (1979)	Comedy
1293	Gandhi (1982)	Drama
1294	M*A*S*H (1970)	Comedy|War
1295	Unbearable Lightness of Being The (1988)	Drama
1296	Room with a View A (1986)	Drama|Romance
1297	Real Genius (1985)	Comedy
1298	Pink Floyd - The Wall (1982)	Drama|Musical|War
1299	Killing Fields The (1984)	Drama|War
1300	My Life as a Dog (Mitt liv som hund) (1985)	Drama
1301	Forbidden Planet (1956)	Sci-Fi
1302	Field of Dreams (1989)	Drama
1303	Man Who Would Be King The (1975)	Adventure
1304	Butch Cassidy and the Sundance Kid (1969)	Action|Comedy|Western
1305	Paris Texas (1984)	Drama
1306	Until the End of the World (Bis ans Ende der Welt) (1991)	Drama|Sci-Fi
1307	When Harry Met Sally... (1989)	Comedy|Romance
1308	I Shot a Man in Vegas (1995)	Comedy
1309	Parallel Sons (1995)	Drama|Romance
1310	Hype! (1996)	Documentary
1311	Santa with Muscles (1996)	Comedy
1312	Female Perversions (1996)	Drama
1313	Mad Dog Time (1996)	Crime
1314	Breathing Room (1996)	Romance
1315	Paris Was a Woman (1995)	Documentary
1316	Anna (1996)	Drama
1317	I'm Not Rappaport (1996)	Comedy
1318	Blue Juice (1995)	Comedy|Drama
1319	Kids of Survival (1993)	Documentary
1320	Alien� (1992)	Action|Horror|Sci-Fi|Thriller
1321	American Werewolf in London An (1981)	Horror
1322	Amityville 1992: It's About Time (1992)	Horror
1323	Amityville 3-D (1983)	Horror
1324	Amityville: Dollhouse (1996)	Horror
1325	Amityville: A New Generation (1993)	Horror
1326	Amityville II: The Possession (1982)	Horror
1327	Amityville Horror The (1979)	Horror
1328	Amityville Curse The (1990)	Horror
1329	Blood For Dracula (Andy Warhol's Dracula) (1974)	Horror
1330	April Fool's Day (1986)	Comedy|Horror
1331	Audrey Rose (1977)	Horror
1332	Believers The (1987)	Horror|Thriller
1333	Birds The (1963)	Horror
1334	Blob The (1958)	Horror|Sci-Fi
1335	Blood Beach (1981)	Action|Horror
1336	Body Parts (1991)	Horror
1337	Body Snatcher The (1945)	Horror
1339	Bram Stoker's Dracula (1992)	Horror|Romance
1340	Bride of Frankenstein (1935)	Horror
1341	Burnt Offerings (1976)	Horror
1342	Candyman (1992)	Horror
1343	Cape Fear (1991)	Thriller
1344	Cape Fear (1962)	Film-Noir|Thriller
1345	Carrie (1976)	Horror
1346	Cat People (1982)	Horror
1347	Nightmare on Elm Street A (1984)	Horror
1348	Nosferatu (Nosferatu eine Symphonie des Grauens) (1922)	Horror
1349	Nosferatu a Venezia (1986)	Horror
1350	Omen The (1976)	Horror
1351	Blood & Wine (1997)	Drama
1352	Albino Alligator (1996)	Crime|Thriller
1353	Mirror Has Two Faces The (1996)	Comedy|Romance
1354	Breaking the Waves (1996)	Drama
1355	Nightwatch (1997)	Horror|Thriller
1356	Star Trek: First Contact (1996)	Action|Adventure|Sci-Fi
1357	Shine (1996)	Drama|Romance
1358	Sling Blade (1996)	Drama|Thriller
1359	Jingle All the Way (1996)	Adventure|Children's|Comedy
1360	Identification of a Woman (Identificazione di una donna) (1982)	Drama
1361	Paradise Lost: The Child Murders at Robin Hood Hills (1996)	Documentary
1362	Garden of Finzi-Contini The (Giardino dei Finzi-Contini Il) (1970)	Drama
1363	Preacher's Wife The (1996)	Drama
1364	Zero Kelvin (Kj�rlighetens kj�tere) (1995)	Action
1365	Ridicule (1996)	Drama
1366	Crucible The (1996)	Drama
1367	101 Dalmatians (1996)	Children's|Comedy
1368	Forbidden Christ The (Cristo proibito Il) (1950)	Drama
1369	I Can't Sleep (J'ai pas sommeil) (1994)	Drama|Thriller
1370	Die Hard 2 (1990)	Action|Thriller
1371	Star Trek: The Motion Picture (1979)	Action|Adventure|Sci-Fi
1372	Star Trek VI: The Undiscovered Country (1991)	Action|Adventure|Sci-Fi
1373	Star Trek V: The Final Frontier (1989)	Action|Adventure|Sci-Fi
1374	Star Trek: The Wrath of Khan (1982)	Action|Adventure|Sci-Fi
1375	Star Trek III: The Search for Spock (1984)	Action|Adventure|Sci-Fi
1376	Star Trek IV: The Voyage Home (1986)	Action|Adventure|Sci-Fi
1377	Batman Returns (1992)	Action|Adventure|Comedy|Crime
1378	Young Guns (1988)	Action|Comedy|Western
1379	Young Guns II (1990)	Action|Comedy|Western
1380	Grease (1978)	Comedy|Musical|Romance
1381	Grease 2 (1982)	Comedy|Musical|Romance
1382	Marked for Death (1990)	Action|Drama
1383	Adrenalin: Fear the Rush (1996)	Action|Sci-Fi
1384	Substance of Fire The (1996)	Drama
1385	Under Siege (1992)	Action
1386	Terror in a Texas Town (1958)	Western
1387	Jaws (1975)	Action|Horror
1388	Jaws 2 (1978)	Action|Horror
1389	Jaws 3-D (1983)	Action|Horror
1390	My Fellow Americans (1996)	Comedy
1391	Mars Attacks! (1996)	Action|Comedy|Sci-Fi|War
1392	Citizen Ruth (1996)	Comedy|Drama
1393	Jerry Maguire (1996)	Drama|Romance
1394	Raising Arizona (1987)	Comedy
1395	Tin Men (1987)	Comedy|Drama
1396	Sneakers (1992)	Crime|Drama|Sci-Fi
1397	Bastard Out of Carolina (1996)	Drama
1398	In Love and War (1996)	Romance|War
1399	Marvin's Room (1996)	Drama
1400	Somebody is Waiting (1996)	Drama
1401	Ghosts of Mississippi (1996)	Drama
1404	Night Falls on Manhattan (1997)	Crime|Drama
1405	Beavis and Butt-head Do America (1996)	Animation|Comedy
1406	C�r�monie La (1995)	Drama
1407	Scream (1996)	Horror|Thriller
1408	Last of the Mohicans The (1992)	Action|Romance|War
1409	Michael (1996)	Comedy|Romance
1410	Evening Star The (1996)	Comedy|Drama
1411	Hamlet (1996)	Drama
1412	Some Mother's Son (1996)	Drama
1413	Whole Wide World The (1996)	Drama
1414	Mother (1996)	Comedy
1415	Thieves (Voleurs Les) (1996)	Crime|Drama|Romance
1416	Evita (1996)	Drama|Musical
1417	Portrait of a Lady The (1996)	Drama
1419	Walkabout (1971)	Drama
1420	Message to Love: The Isle of Wight Festival (1996)	Documentary
1421	Grateful Dead (1995)	Documentary
1422	Murder at 1600 (1997)	Mystery|Thriller
1423	Hearts and Minds (1996)	Drama
1424	Inside (1996)	Action
1425	Fierce Creatures (1997)	Comedy
1426	Zeus and Roxanne (1997)	Children's
1427	Turbulence (1997)	Thriller
1428	Angel Baby (1995)	Drama
1429	Jackie Chan's First Strike (1996)	Action
1430	Underworld (1997)	Thriller
1431	Beverly Hills Ninja (1997)	Action|Comedy
1432	Metro (1997)	Action
1433	Machine The (1994)	Comedy|Horror
1434	Stranger The (1994)	Action
1436	Falling in Love Again (1980)	Comedy
1437	Cement Garden The (1993)	Drama
1438	Dante's Peak (1997)	Action|Thriller
1439	Meet Wally Sparks (1997)	Comedy
1440	Amos & Andrew (1993)	Comedy
1441	Benny & Joon (1993)	Comedy|Romance
1442	Prefontaine (1997)	Drama
1443	Tickle in the Heart A (1996)	Documentary
1444	Guantanamera (1994)	Comedy
1445	McHale's Navy (1997)	Comedy|War
1446	Kolya (1996)	Comedy
1447	Gridlock'd (1997)	Crime
1448	Fire on the Mountain (1996)	Documentary
1449	Waiting for Guffman (1996)	Comedy
1450	Prisoner of the Mountains (Kavkazsky Plennik) (1996)	War
1453	Beautician and the Beast The (1997)	Comedy|Romance
1454	SubUrbia (1997)	Comedy
1455	Hotel de Love (1996)	Comedy|Romance
1456	Pest The (1997)	Comedy
1457	Fools Rush In (1997)	Comedy|Romance
1458	Touch (1997)	Romance
1459	Absolute Power (1997)	Mystery|Thriller
1460	That Darn Cat! (1997)	Children's|Comedy|Mystery
1461	Vegas Vacation (1997)	Comedy
1462	Unforgotten: Twenty-Five Years After Willowbrook (1996)	Documentary
1463	That Old Feeling (1997)	Comedy|Romance
1464	Lost Highway (1997)	Mystery
1465	Rosewood (1997)	Drama
1466	Donnie Brasco (1997)	Crime|Drama
1467	Salut cousin! (1996)	Comedy|Drama
1468	Booty Call (1997)	Comedy|Romance
1470	Rhyme & Reason (1997)	Documentary
1471	Boys Life 2 (1997)	Drama
1472	City of Industry (1997)	Crime|Thriller
1473	Best Men (1997)	Action|Comedy|Crime|Drama
1474	Jungle2Jungle (a.k.a. Jungle 2 Jungle) (1997)	Children's|Comedy
1475	Kama Sutra: A Tale of Love (1996)	Romance
1476	Private Parts (1997)	Comedy|Drama
1477	Love Jones (1997)	Romance
1479	Saint The (1997)	Action|Romance|Thriller
1480	Smilla's Sense of Snow (1997)	Action|Drama|Thriller
1482	Van The (1996)	Comedy|Drama
1483	Crash (1996)	Drama|Thriller
1484	Daytrippers The (1996)	Mystery
1485	Liar Liar (1997)	Comedy
1486	Quiet Room The (1996)	Drama
1487	Selena (1997)	Drama|Musical
1488	Devil's Own The (1997)	Action|Drama|Thriller|War
1489	Cats Don't Dance (1997)	Animation|Children's|Musical
1490	B*A*P*S (1997)	Comedy
1493	Love and Other Catastrophes (1996)	Romance
1494	Sixth Man The (1997)	Comedy
1495	Turbo: A Power Rangers Movie (1997)	Action|Adventure|Children's
1496	Anna Karenina (1997)	Drama|Romance
1497	Double Team (1997)	Action
1498	Inventing the Abbotts (1997)	Drama|Romance
1499	Anaconda (1997)	Action|Adventure|Thriller
1500	Grosse Pointe Blank (1997)	Comedy|Crime
1501	Keys to Tulsa (1997)	Crime
1502	Kissed (1996)	Romance
1503	8 Heads in a Duffel Bag (1997)	Comedy
1504	Hollow Reed (1996)	Drama
1507	Paradise Road (1997)	Drama|War
1508	Traveller (1997)	Drama
1509	All Over Me (1997)	Drama
1510	Brother's Kiss A (1997)	Drama
1511	A Chef in Love (1996)	Comedy
1513	Romy and Michele's High School Reunion (1997)	Comedy
1514	Temptress Moon (Feng Yue) (1996)	Romance
1515	Volcano (1997)	Drama|Thriller
1516	Children of the Revolution (1996)	Comedy
1517	Austin Powers: International Man of Mystery (1997)	Comedy
1518	Breakdown (1997)	Action|Thriller
1519	Broken English (1996)	Drama
1520	Commandments (1997)	Romance
1522	Ripe (1996)	Drama
1523	Truth or Consequences N.M. (1997)	Action|Crime|Romance
1524	Turning The (1992)	Drama
1525	Warriors of Virtue (1997)	Action|Adventure|Children's|Fantasy
1526	Fathers' Day (1997)	Comedy
1527	Fifth Element The (1997)	Action|Sci-Fi
1528	Intimate Relations (1996)	Comedy
1529	Nowhere (1997)	Drama
1531	Losing Chase (1996)	Drama
1532	Sprung (1997)	Comedy
1533	Promise The (La Promesse) (1996)	Drama
1534	Bonheur Le (1965)	Drama
1535	Love! Valour! Compassion! (1997)	Drama|Romance
1537	Shall We Dance? (Shall We Dansu?) (1996)	Comedy
1538	Second Jungle Book: Mowgli & Baloo The (1997)	Adventure|Children's
1539	Twin Town (1997)	Comedy|Crime
1541	Addicted to Love (1997)	Comedy|Romance
1542	Brassed Off (1996)	Comedy|Drama|Romance
1543	Designated Mourner The (1997)	Drama
1544	Lost World: Jurassic Park The (1997)	Action|Adventure|Sci-Fi|Thriller
1545	Ponette (1996)	Drama
1546	Schizopolis (1996)	Comedy
1547	Shiloh (1997)	Children's|Drama
1548	War at Home The (1996)	Drama
1549	Rough Magic (1995)	Drama|Romance
1550	Trial and Error (1997)	Comedy|Romance
1551	Buddy (1997)	Adventure|Children's|Drama
1552	Con Air (1997)	Action|Adventure|Thriller
1553	Late Bloomers (1996)	Comedy
1554	Pillow Book The (1995)	Drama|Romance
1555	To Have or Not (1995)	Drama
1556	Speed 2: Cruise Control (1997)	Action|Romance|Thriller
1557	Squeeze (1996)	Drama
1558	Sudden Manhattan (1996)	Comedy
1559	Next Step The (1995)	Drama
1561	Wedding Bell Blues (1996)	Comedy
1562	Batman & Robin (1997)	Action|Adventure|Crime
1563	Dream With the Fishes (1997)	Drama
1564	Roseanna's Grave (For Roseanna) (1997)	Comedy|Romance
1565	Head Above Water (1996)	Comedy|Thriller
1566	Hercules (1997)	Adventure|Animation|Children's|Comedy|Musical
1567	Last Time I Committed Suicide The (1997)	Drama
1568	MURDER and murder (1996)	Crime|Drama|Mystery
1569	My Best Friend's Wedding (1997)	Comedy|Romance
1570	Tetsuo II: Body Hammer (1992)	Sci-Fi
1571	When the Cats Away (Chacun cherche son chat) (1996)	Comedy|Romance
1572	Contempt (Le M�pris) (1963)	Drama
1573	Face/Off (1997)	Action|Sci-Fi|Thriller
1574	Fall (1997)	Romance
1575	Gabbeh (1996)	Drama
1577	Mondo (1996)	Drama
1578	Innocent Sleep The (1995)	Crime
1579	For Ever Mozart (1996)	Drama
1580	Men in Black (1997)	Action|Adventure|Comedy|Sci-Fi
1581	Out to Sea (1997)	Comedy
1582	Wild America (1997)	Adventure|Children's
1583	Simple Wish A (1997)	Children's|Fantasy
1584	Contact (1997)	Drama|Sci-Fi
1585	Love Serenade (1996)	Comedy
1586	G.I. Jane (1997)	Action|Drama|War
1587	Conan the Barbarian (1982)	Action|Adventure
1588	George of the Jungle (1997)	Children's|Comedy
1589	Cop Land (1997)	Crime|Drama|Mystery
1590	Event Horizon (1997)	Action|Mystery|Sci-Fi|Thriller
1591	Spawn (1997)	Action|Adventure|Sci-Fi|Thriller
1592	Air Bud (1997)	Children's|Comedy
1593	Picture Perfect (1997)	Comedy|Romance
1594	In the Company of Men (1997)	Drama
1595	Free Willy 3: The Rescue (1997)	Adventure|Children's|Drama
1596	Career Girls (1997)	Drama
1597	Conspiracy Theory (1997)	Action|Mystery|Romance|Thriller
1598	Desperate Measures (1998)	Crime|Drama|Thriller
1599	Steel (1997)	Action
1600	She's So Lovely (1997)	Drama|Romance
1601	Hoodlum (1997)	Crime|Drama|Film-Noir
1602	Leave It to Beaver (1997)	Comedy
1603	Mimic (1997)	Sci-Fi|Thriller
1604	Money Talks (1997)	Action|Comedy
1605	Excess Baggage (1997)	Adventure|Romance
1606	Kull the Conqueror (1997)	Action|Adventure
1608	Air Force One (1997)	Action|Thriller
1609	187 (1997)	Drama
1610	Hunt for Red October The (1990)	Action|Thriller
1611	My Own Private Idaho (1991)	Drama
1612	Kiss Me Guido (1997)	Comedy
1613	Star Maps (1997)	Drama
1614	In & Out (1997)	Comedy
1615	Edge The (1997)	Adventure|Thriller
1616	Peacemaker The (1997)	Action|Thriller|War
1617	L.A. Confidential (1997)	Crime|Film-Noir|Mystery|Thriller
1619	Seven Years in Tibet (1997)	Drama|War
1620	Kiss the Girls (1997)	Crime|Drama|Thriller
1621	Soul Food (1997)	Drama
1622	Kicked in the Head (1997)	Comedy|Drama
1623	Wishmaster (1997)	Horror
1624	Thousand Acres A (1997)	Drama
1625	Game The (1997)	Mystery|Thriller
1626	Fire Down Below (1997)	Action|Drama|Thriller
1627	U Turn (1997)	Action|Crime|Mystery
1628	Locusts The (1997)	Drama
1629	MatchMaker The (1997)	Comedy|Romance
1630	Lay of the Land The (1997)	Comedy|Drama
1631	Assignment The (1997)	Thriller
1632	Smile Like Yours A (1997)	Comedy|Romance
1633	Ulee's Gold (1997)	Drama
1635	Ice Storm The (1997)	Drama
1636	Stag (1997)	Action|Thriller
1639	Chasing Amy (1997)	Drama|Romance
1640	How to Be a Player (1997)	Comedy
1641	Full Monty The (1997)	Comedy
1642	Indian Summer (a.k.a. Alive & Kicking) (1996)	Comedy|Drama
1643	Mrs. Brown (Her Majesty Mrs. Brown) (1997)	Drama|Romance
1644	I Know What You Did Last Summer (1997)	Horror|Mystery|Thriller
1645	Devil's Advocate The (1997)	Crime|Horror|Mystery|Thriller
1646	Rocket Man (1997)	Comedy
1647	Playing God (1997)	Crime|Thriller
1648	House of Yes The (1997)	Comedy|Drama|Thriller
1649	Fast Cheap & Out of Control (1997)	Documentary
1650	Washington Square (1997)	Drama
1651	Telling Lies in America (1997)	Drama
1652	Year of the Horse (1997)	Documentary
1653	Gattaca (1997)	Drama|Sci-Fi|Thriller
1654	FairyTale: A True Story (1997)	Children's|Drama|Fantasy
1655	Phantoms (1998)	Horror
1656	Swept from the Sea (1997)	Romance
1657	Wonderland (1997)	Documentary
1658	Life Less Ordinary A (1997)	Romance|Thriller
1659	Hurricane Streets (1998)	Drama
1660	Eve's Bayou (1997)	Drama
1661	Switchback (1997)	Thriller
1662	Gang Related (1997)	Crime
1663	Stripes (1981)	Comedy
1664	N�nette et Boni (1996)	Drama
1665	Bean (1997)	Comedy
1666	Hugo Pool (1997)	Romance
1667	Mad City (1997)	Action|Drama
1668	One Night Stand (1997)	Drama
1669	Tango Lesson The (1997)	Romance
1670	Welcome To Sarajevo (1997)	Drama|War
1671	Deceiver (1997)	Crime
1672	Rainmaker The (1997)	Drama
1673	Boogie Nights (1997)	Drama
1674	Witness (1985)	Drama|Romance|Thriller
1675	Incognito (1997)	Crime|Thriller
1676	Starship Troopers (1997)	Action|Adventure|Sci-Fi|War
1677	Critical Care (1997)	Comedy
1678	Joy Luck Club The (1993)	Drama
1679	Chairman of the Board (1998)	Comedy
1680	Sliding Doors (1998)	Drama|Romance
1681	Mortal Kombat: Annihilation (1997)	Action|Adventure
1682	Truman Show The (1998)	Drama
1683	Wings of the Dove The (1997)	Drama|Romance|Thriller
1684	Mrs. Dalloway (1997)	Romance
1685	I Love You I Love You Not (1996)	Romance
1686	Red Corner (1997)	Crime|Thriller
1687	Jackal The (1997)	Action|Thriller
1688	Anastasia (1997)	Animation|Children's|Musical
1689	Man Who Knew Too Little The (1997)	Comedy|Mystery
1690	Alien: Resurrection (1997)	Action|Horror|Sci-Fi
1692	Alien Escape (1995)	Horror|Sci-Fi
1693	Amistad (1997)	Drama
1694	Apostle The (1997)	Drama
1695	Artemisia (1997)	Drama
1696	Bent (1997)	Drama|War
1697	Big Bang Theory The (1994)	Crime
1698	Boys Les (1997)	Comedy
1699	Butcher Boy The (1998)	Drama
1701	Deconstructing Harry (1997)	Comedy|Drama
1702	Flubber (1997)	Children's|Comedy|Fantasy
1703	For Richer or Poorer (1997)	Comedy
1704	Good Will Hunting (1997)	Drama
1705	Guy (1996)	Drama
1706	Harlem River Drive (1996)	Drama
1707	Home Alone 3 (1997)	Children's|Comedy
1708	Ill Gotten Gains (1997)	Drama
1709	Legal Deceit (1997)	Thriller
1710	Man of Her Dreams (1996)	Drama
1711	Midnight in the Garden of Good and Evil (1997)	Comedy|Crime|Drama|Mystery
1713	Mouse Hunt (1997)	Children's|Comedy
1714	Never Met Picasso (1996)	Romance
1715	Office Killer (1997)	Thriller
1716	Other Voices Other Rooms (1997)	Drama
1717	Scream 2 (1997)	Horror|Thriller
1718	Stranger in the House (1997)	Thriller
1719	Sweet Hereafter The (1997)	Drama
1720	Time Tracers (1995)	Action|Adventure|Sci-Fi
1721	Titanic (1997)	Drama|Romance
1722	Tomorrow Never Dies (1997)	Action|Romance|Thriller
1723	Twisted (1996)	Comedy|Drama
1724	Full Speed (1996)	Drama
1725	Education of Little Tree The (1997)	Drama
1726	Postman The (1997)	Drama
1727	Horse Whisperer The (1998)	Drama
1728	Winter Guest The (1997)	Drama
1729	Jackie Brown (1997)	Crime|Drama
1730	Kundun (1997)	Drama
1731	Mr. Magoo (1997)	Comedy
1732	Big Lebowski The (1998)	Comedy|Crime|Mystery|Thriller
1733	Afterglow (1997)	Drama|Romance
1734	My Life in Pink (Ma vie en rose) (1997)	Comedy|Drama
1735	Great Expectations (1998)	Drama|Romance
1738	Vermin (1998)	Comedy
1739	3 Ninjas: High Noon On Mega Mountain (1998)	Action|Children's
1740	Men of Means (1998)	Action|Drama
1741	Midaq Alley (Callej�n de los milagros El) (1995)	Drama
1742	Caught Up (1998)	Crime
1743	Arguing the World (1996)	Documentary
1744	Firestorm (1998)	Action|Adventure|Thriller
1746	Senseless (1998)	Comedy
1747	Wag the Dog (1997)	Comedy|Drama
1748	Dark City (1998)	Film-Noir|Sci-Fi|Thriller
1749	Leading Man The (1996)	Romance
1750	Star Kid (1997)	Adventure|Children's|Fantasy|Sci-Fi
1752	Hard Rain (1998)	Action|Thriller
1753	Half Baked (1998)	Comedy
1754	Fallen (1998)	Action|Mystery|Thriller
1755	Shooting Fish (1997)	Romance
1756	Prophecy II The (1998)	Horror
1757	Duoluo tianshi (1995)	Drama
1758	Dangerous Beauty (1998)	Drama
1759	Four Days in September (1997)	Drama
1760	Spice World (1997)	Comedy|Musical
1762	Deep Rising (1998)	Action|Horror|Sci-Fi
1764	Tainted (1998)	Comedy|Thriller
1765	Letter From Death Row A (1998)	Crime|Drama
1767	Music From Another Room (1998)	Drama|Romance
1768	Mat' i syn (1997)	Drama
1769	Replacement Killers The (1998)	Action|Thriller
1770	B. Monkey (1998)	Romance|Thriller
1771	Night Flier (1997)	Horror
1772	Blues Brothers 2000 (1998)	Action|Comedy|Musical
1773	Tokyo Fist (1995)	Action|Drama
1774	Mass Transit (1998)	Comedy|Drama
1776	Ride (1998)	Drama
1777	Wedding Singer The (1998)	Comedy|Romance
1779	Sphere (1998)	Adventure|Sci-Fi|Thriller
1780	Ayn Rand: A Sense of Life (1997)	Documentary
1781	Further Gesture A (1996)	Drama
1782	Little City (1998)	Comedy|Romance
1783	Palmetto (1998)	Film-Noir|Mystery|Thriller
1784	As Good As It Gets (1997)	Comedy|Drama
1785	King of New York (1990)	Action|Crime
1787	Paralyzing Fear: The Story of Polio in America A (1998)	Documentary
1788	Men With Guns (1997)	Action|Drama
1789	Sadness of Sex The (1995)	Drama
1791	Twilight (1998)	Crime|Drama
1792	U.S. Marshalls (1998)	Action|Thriller
1793	Welcome to Woop-Woop (1997)	Comedy
1794	Love and Death on Long Island (1997)	Comedy|Drama
1795	Callej�n de los milagros El (1995)	Drama
1796	In God's Hands (1998)	Action|Drama
1797	Everest (1998)	Documentary
1798	Hush (1998)	Thriller
1799	Suicide Kings (1997)	Crime|Drama
1801	Man in the Iron Mask The (1998)	Action|Drama|Romance
1804	Newton Boys The (1998)	Crime|Drama
1805	Wild Things (1998)	Crime|Drama|Mystery|Thriller
1806	Paulie (1998)	Adventure|Children's|Comedy
1807	Cool Dry Place A (1998)	Drama
1809	Hana-bi (1997)	Comedy|Crime|Drama
1810	Primary Colors (1998)	Drama
1811	Niagara Niagara (1997)	Drama
1812	Wide Awake (1998)	Children's|Comedy|Drama
1814	Price Above Rubies A (1998)	Drama
1815	Eden (1997)	Drama
1816	Two Girls and a Guy (1997)	Comedy|Drama
1817	No Looking Back (1998)	Comedy|Drama|Romance
1819	Storefront Hitchcock (1997)	Drama
1820	Proposition The (1998)	Drama
1821	Object of My Affection The (1998)	Comedy|Romance
1822	Meet the Deedles (1998)	Children's|Comedy
1824	Homegrown (1998)	Comedy|Thriller
1825	Player's Club The (1998)	Action|Drama
1826	Barney's Great Adventure (1998)	Adventure|Children's
1827	Big One The (1997)	Comedy|Documentary
1829	Chinese Box (1997)	Drama|Romance
1830	Follow the Bitch (1998)	Comedy
1831	Lost in Space (1998)	Action|Sci-Fi|Thriller
1832	Heaven's Burning (1997)	Action|Drama
1833	Mercury Rising (1998)	Action|Drama|Thriller
1834	Spanish Prisoner The (1997)	Drama|Thriller
1835	City of Angels (1998)	Romance
1836	Last Days of Disco The (1998)	Drama
1837	Odd Couple II The (1998)	Comedy
1839	My Giant (1998)	Comedy
1840	He Got Game (1998)	Drama
1841	Gingerbread Man The (1998)	Drama|Thriller
1842	Illtown (1996)	Crime|Drama
1843	Slappy and the Stinkers (1998)	Children's|Comedy
1844	Live Flesh (1997)	Drama
1845	Zero Effect (1998)	Comedy|Thriller
1846	Nil By Mouth (1997)	Drama
1847	Ratchet (1996)	Drama|Thriller
1848	Borrowers The (1997)	Adventure|Children's|Comedy|Fantasy
1849	Prince Valiant (1997)	Adventure
1850	I Love You Don't Touch Me! (1998)	Drama|Romance
1851	Leather Jacket Love Story (1997)	Drama|Romance
1852	Love Walked In (1998)	Drama|Thriller
1853	Alan Smithee Film: Burn Hollywood Burn An (1997)	Comedy
1854	Kissing a Fool (1998)	Comedy|Romance
1855	Krippendorf's Tribe (1998)	Comedy
1856	Kurt & Courtney (1998)	Documentary|Musical
1857	Real Blonde The (1997)	Comedy
1858	Mr. Nice Guy (1997)	Action|Comedy
1859	Taste of Cherry (1997)	Drama
1860	Character (Karakter) (1997)	Drama
1861	Junk Mail (1997)	Comedy|Thriller
1862	Species II (1998)	Horror|Sci-Fi
1863	Major League: Back to the Minors (1998)	Comedy
1864	Sour Grapes (1998)	Comedy
1865	Wild Man Blues (1998)	Documentary
1866	Big Hit The (1998)	Action|Comedy
1867	Tarzan and the Lost City (1998)	Action|Adventure
1868	Truce The (1996)	Drama|War
1869	Black Dog (1998)	Action|Thriller
1870	Dancer Texas Pop. 81 (1998)	Comedy|Drama
1871	Friend of the Deceased A (1997)	Comedy|Drama
1872	Go Now (1995)	Drama
1873	Mis�rables Les (1998)	Drama
1874	Still Breathing (1997)	Comedy|Romance
1875	Clockwatchers (1997)	Comedy
1876	Deep Impact (1998)	Action|Drama|Sci-Fi|Thriller
1877	Little Men (1998)	Drama
1878	Woo (1998)	Comedy|Romance
1879	Hanging Garden The (1997)	Drama
1880	Lawn Dogs (1997)	Drama
1881	Quest for Camelot (1998)	Adventure|Animation|Children's|Fantasy
1882	Godzilla (1998)	Action|Sci-Fi
1883	Bulworth (1998)	Comedy
1884	Fear and Loathing in Las Vegas (1998)	Comedy|Drama
1885	Opposite of Sex The (1998)	Comedy|Drama
1886	I Got the Hook Up (1998)	Comedy
1887	Almost Heroes (1998)	Adventure|Comedy
1888	Hope Floats (1998)	Comedy|Drama|Romance
1889	Insomnia (1997)	Thriller
1890	Little Boy Blue (1997)	Drama
1891	Ugly The (1997)	Horror|Thriller
1892	Perfect Murder A (1998)	Mystery|Thriller
1893	Beyond Silence (1996)	Drama
1894	Six Days Seven Nights (1998)	Adventure|Comedy|Romance
1895	Can't Hardly Wait (1998)	Comedy|Drama|Romance
1896	Cousin Bette (1998)	Comedy
1897	High Art (1998)	Drama|Romance
1898	Land Girls The (1998)	Drama|War
1899	Passion in the Desert (1998)	Adventure|Drama
1900	Children of Heaven The (Bacheha-Ye Aseman) (1997)	Drama
1901	Dear Jesse (1997)	Documentary
1902	Dream for an Insomniac (1996)	Drama|Romance
1903	Hav Plenty (1997)	Comedy
1904	Henry Fool (1997)	Comedy|Drama
1905	Marie Baie Des Anges (1997)	Drama
1906	Mr. Jealousy (1997)	Comedy|Romance
1907	Mulan (1998)	Animation|Children's
1908	Resurrection Man (1998)	Drama|Thriller
1909	X-Files: Fight the Future The (1998)	Mystery|Sci-Fi|Thriller
1910	I Went Down (1997)	Action|Comedy|Crime
1911	Doctor Dolittle (1998)	Comedy
1912	Out of Sight (1998)	Action|Crime|Romance
1913	Picnic at Hanging Rock (1975)	Drama|Mystery
1914	Smoke Signals (1998)	Comedy|Drama
1915	Voyage to the Beginning of the World (1997)	Drama
1916	Buffalo 66 (1998)	Action|Comedy|Drama
1917	Armageddon (1998)	Action|Adventure|Sci-Fi|Thriller
1918	Lethal Weapon 4 (1998)	Action|Comedy|Crime|Drama
1919	Madeline (1998)	Children's|Comedy
1920	Small Soldiers (1998)	Animation|Children's|Fantasy|War
1921	Pi (1998)	Sci-Fi|Thriller
1922	Whatever (1998)	Drama
1923	There's Something About Mary (1998)	Comedy
1924	Plan 9 from Outer Space (1958)	Horror|Sci-Fi
1925	Wings (1927)	Drama|Romance|War
1926	Broadway Melody The (1929)	Musical
1927	All Quiet on the Western Front (1930)	War
1928	Cimarron (1931)	Western
1929	Grand Hotel (1932)	Drama
1930	Cavalcade (1933)	Drama
1931	Mutiny on the Bounty (1935)	Adventure
1932	Great Ziegfeld The (1936)	Musical
1933	Life of �mile Zola The (1937)	Drama
1934	You Can't Take It With You (1938)	Comedy
1935	How Green Was My Valley (1941)	Drama
1936	Mrs. Miniver (1942)	Drama|War
1937	Going My Way (1944)	Comedy
1938	Lost Weekend The (1945)	Drama
1939	Best Years of Our Lives The (1946)	Drama|War
1940	Gentleman's Agreement (1947)	Drama
1941	Hamlet (1948)	Drama
1942	All the King's Men (1949)	Drama
1943	Greatest Show on Earth The (1952)	Drama
1944	From Here to Eternity (1953)	Drama|Romance|War
1945	On the Waterfront (1954)	Crime|Drama
1946	Marty (1955)	Drama|Romance
1947	West Side Story (1961)	Musical|Romance
1948	Tom Jones (1963)	Comedy
1949	Man for All Seasons A (1966)	Drama
1950	In the Heat of the Night (1967)	Drama|Mystery
1951	Oliver! (1968)	Musical
1952	Midnight Cowboy (1969)	Drama
1953	French Connection The (1971)	Action|Crime|Drama|Thriller
1954	Rocky (1976)	Action|Drama
1955	Kramer Vs. Kramer (1979)	Drama
1956	Ordinary People (1980)	Drama
1957	Chariots of Fire (1981)	Drama
1958	Terms of Endearment (1983)	Comedy|Drama
1959	Out of Africa (1985)	Drama|Romance
1960	Last Emperor The (1987)	Drama|War
1961	Rain Man (1988)	Drama
1962	Driving Miss Daisy (1989)	Drama
1963	Take the Money and Run (1969)	Comedy
1964	Klute (1971)	Drama|Mystery
1965	Repo Man (1984)	Comedy|Sci-Fi
1966	Metropolitan (1990)	Comedy
1967	Labyrinth (1986)	Adventure|Children's|Fantasy
1968	Breakfast Club The (1985)	Comedy|Drama
1969	Nightmare on Elm Street Part 2: Freddy's Revenge A (1985)	Horror
1970	Nightmare on Elm Street 3: Dream Warriors A (1987)	Horror
1971	Nightmare on Elm Street 4: The Dream Master A (1988)	Horror
1972	Nightmare on Elm Street 5: The Dream Child A (1989)	Horror
1973	Freddy's Dead: The Final Nightmare (1991)	Horror
1974	Friday the 13th (1980)	Horror
1975	Friday the 13th Part 2 (1981)	Horror
1976	Friday the 13th Part 3: 3D (1982)	Horror
1977	Friday the 13th: The Final Chapter (1984)	Horror
1978	Friday the 13th Part V: A New Beginning (1985)	Horror
1979	Friday the 13th Part VI: Jason Lives (1986)	Horror
1980	Friday the 13th Part VII: The New Blood (1988)	Horror
1981	Friday the 13th Part VIII: Jason Takes Manhattan (1989)	Horror
1982	Halloween (1978)	Horror
1983	Halloween II (1981)	Horror
1984	Halloween III: Season of the Witch (1983)	Horror
1985	Halloween 4: The Return of Michael Myers (1988)	Horror
1986	Halloween 5: The Revenge of Michael Myers (1989)	Horror
1987	Prom Night (1980)	Horror
1988	Hello Mary Lou: Prom Night II (1987)	Horror
1989	Prom Night III: The Last Kiss (1989)	Horror
1990	Prom Night IV: Deliver Us From Evil (1992)	Horror
1991	Child's Play (1988)	Horror
1992	Child's Play 2 (1990)	Horror
1993	Child's Play 3 (1992)	Horror
1994	Poltergeist (1982)	Horror|Thriller
1995	Poltergeist II: The Other Side (1986)	Horror|Thriller
1996	Poltergeist III (1988)	Horror|Thriller
1997	Exorcist The (1973)	Horror
1998	Exorcist II: The Heretic (1977)	Horror
1999	Exorcist III The (1990)	Horror
2000	Lethal Weapon (1987)	Action|Comedy|Crime|Drama
2001	Lethal Weapon 2 (1989)	Action|Comedy|Crime|Drama
2002	Lethal Weapon 3 (1992)	Action|Comedy|Crime|Drama
2003	Gremlins (1984)	Comedy|Horror
2004	Gremlins 2: The New Batch (1990)	Comedy|Horror
2005	Goonies The (1985)	Adventure|Children's|Fantasy
2006	Mask of Zorro The (1998)	Action|Adventure|Romance
2007	Polish Wedding (1998)	Comedy
2008	This World Then the Fireworks (1996)	Crime|Drama|Film-Noir
2009	Soylent Green (1973)	Sci-Fi|Thriller
2010	Metropolis (1926)	Sci-Fi
2011	Back to the Future Part II (1989)	Comedy|Sci-Fi
2012	Back to the Future Part III (1990)	Comedy|Sci-Fi|Western
2013	Poseidon Adventure The (1972)	Action|Adventure
2014	Freaky Friday (1977)	Children's|Comedy
2015	Absent Minded Professor The (1961)	Children's|Comedy|Fantasy
2016	Apple Dumpling Gang Rides Again The (1979)	Children's|Comedy|Western
2017	Babes in Toyland (1961)	Children's|Fantasy|Musical
2018	Bambi (1942)	Animation|Children's
2019	Seven Samurai (The Magnificent Seven) (Shichinin no samurai) (1954)	Action|Drama
2020	Dangerous Liaisons (1988)	Drama|Romance
2021	Dune (1984)	Fantasy|Sci-Fi
2022	Last Temptation of Christ The (1988)	Drama
2023	Godfather: Part III The (1990)	Action|Crime|Drama
2024	Rapture The (1991)	Drama|Mystery
2025	Lolita (1997)	Drama|Romance
2026	Disturbing Behavior (1998)	Horror|Thriller
2027	Mafia! (1998)	Comedy|Crime
2028	Saving Private Ryan (1998)	Action|Drama|War
2029	Billy's Hollywood Screen Kiss (1997)	Comedy|Romance
2030	East Palace West Palace (Dong gong xi gong) (1997)	Drama
2031	$1 000 000 Duck (1971)	Children's|Comedy
2032	Barefoot Executive The (1971)	Children's|Comedy
2033	Black Cauldron The (1985)	Animation|Children's
2034	Black Hole The (1979)	Sci-Fi
2035	Blackbeard's Ghost (1968)	Children's|Comedy
2036	Blank Check (1994)	Children's|Comedy
2037	Candleshoe (1977)	Adventure|Children's|Comedy
2038	Cat from Outer Space The (1978)	Children's|Comedy|Sci-Fi
2039	Cheetah (1989)	Adventure|Children's
2040	Computer Wore Tennis Shoes The (1970)	Children's|Comedy
2041	Condorman (1981)	Action|Adventure|Children's|Comedy
2042	D2: The Mighty Ducks (1994)	Children's|Comedy
2043	Darby O'Gill and the Little People (1959)	Adventure|Children's|Fantasy
2044	Devil and Max Devlin The (1981)	Comedy
2045	Far Off Place A (1993)	Adventure|Children's|Drama|Romance
2046	Flight of the Navigator (1986)	Adventure|Children's|Sci-Fi
2047	Gnome-Mobile The (1967)	Children's
2048	Great Mouse Detective The (1986)	Animation|Children's
2049	Happiest Millionaire The (1967)	Comedy|Musical
2050	Herbie Goes Bananas (1980)	Adventure|Children's|Comedy
2051	Herbie Goes to Monte Carlo (1977)	Adventure|Children's|Comedy
2052	Hocus Pocus (1993)	Children's|Comedy
2053	Honey I Blew Up the Kid (1992)	Children's|Comedy|Sci-Fi
2054	Honey I Shrunk the Kids (1989)	Adventure|Children's|Comedy|Fantasy|Sci-Fi
2055	Hot Lead and Cold Feet (1978)	Comedy|Western
2056	In Search of the Castaways (1962)	Adventure|Children's
2057	Incredible Journey The (1963)	Adventure|Children's
2058	Negotiator The (1998)	Action|Thriller
2059	Parent Trap The (1998)	Children's|Drama
2060	BASEketball (1998)	Comedy
2061	Full Tilt Boogie (1997)	Documentary
2062	Governess The (1998)	Drama|Romance
2063	Seventh Heaven (Le Septi�me ciel) (1997)	Drama|Romance
2064	Roger & Me (1989)	Comedy|Documentary
2065	Purple Rose of Cairo The (1985)	Comedy|Drama|Romance
2066	Out of the Past (1947)	Film-Noir
2067	Doctor Zhivago (1965)	Drama|Romance|War
2068	Fanny and Alexander (1982)	Drama
[truncated: 1,883 more rows]
