# Supplementary material for: HCF-CRS: A Hybrid Content based Fuzzy Conformal Recommender System for providing recommendations with confidence
Source: PLoS One. 2018 Oct 9;13(10):e0204849. doi: 10.1371/journal.pone.0204849 (PMC6177139; doi:10.1371/journal.pone.0204849)
Supplement: S3 File — (CSV) [file pone.0204849.s003.csv]

1	68646	5
1	113277	5
2	422720	4
2	454876	4
2	790636	4
2	816711	4
2	1091191	4
2	1103275	4
2	1322269	4
2	1390411	4
2	1398426	4
2	1431045	4
2	1433811	4
2	1454468	4
2	1535109	4
2	1675434	4
2	1798709	5
2	2017038	4
2	2024544	5
2	2294629	4
2	2361509	4
2	2381249	3
2	2726560	5
2	2883512	4
2	3079380	4
3	1790864	4
3	2170439	4
3	2203939	3
4	1300854	4
5	54953	3
5	120863	1
6	2103281	3
7	1764234	4
7	1790885	5
7	2053463	4
8	385002	5
8	1220198	5
8	1462900	5
8	1512685	5
8	1631707	5
8	1986994	1
8	1999995	5
9	65207	2
9	363163	4
9	985699	4
10	1253863	5
11	3294634	3
12	1255953	5
13	2649554	5
14	452623	5
15	1980929	4
16	800241	4
17	68646	5
17	71562	5
17	99674	5
18	2258858	4
19	390384	4
20	1549589	4
20	1605783	4
21	4094724	4
22	359950	4
22	770828	5
22	831387	4
22	1091191	4
22	1170358	4
22	1210819	2
22	1430132	4
22	1490017	4
22	1535108	3
22	1663662	3
22	1843866	4
22	1872181	4
22	2103281	4
22	2179136	4
22	2209764	3
22	2267998	4
22	2333784	3
22	2334879	3
22	2713180	3
22	2872732	3
23	2674426	1
24	816692	4
24	2245084	4
24	2267998	4
24	2488496	4
24	2802144	4
24	2820852	4
24	3300542	3
25	88847	5
25	327056	5
25	482571	5
25	790724	4
25	795421	4
25	1130884	5
25	1231583	4
25	1232829	5
25	1647668	5
25	2119532	5
25	2294449	5
25	2404463	4
25	3230660	4
25	3774114	5
26	3954660	5
26	5222918	5
26	7291268	4
27	1210819	4
28	54953	3
28	120863	1
29	2488496	3
30	111161	5
30	454921	5
30	1454468	5
30	2024469	5
30	2231253	5
30	2304771	5
31	106977	5
31	434409	5
31	1999995	4
31	2119532	5
31	2582782	4
31	3315342	5
31	3616916	4
31	3966404	4
31	4857264	5
31	4972582	4
31	5027774	4
31	5362988	4
31	5541240	4
31	6316138	5
32	108002	4
32	108399	5
32	111161	5
32	418279	5
32	453562	4
32	790724	4
32	816711	3
32	1045658	4
32	1055369	5
32	1232829	3
32	1272878	3
32	1300854	3
32	1399103	4
32	1588173	3
32	1606378	3
32	1606389	4
32	1636826	1
32	1659337	4
32	1670345	3
32	1763303	4
32	1855199	1
32	1905041	3
32	1945062	3
32	1981677	3
32	2194499	4
33	369610	5
33	1340138	3
33	1392190	4
33	1502712	1
33	1895587	5
33	1964418	4
33	2096673	5
33	2224026	3
33	2379713	5
33	2381249	5
33	2395427	5
33	2802144	4
33	3079380	4
34	120338	5
34	120737	5
34	167260	5
34	167261	5
34	266543	5
34	325980	5
34	454876	5
34	468569	5
34	848228	5
34	910970	5
34	986264	5
34	1074638	5
34	1187043	5
34	1201607	5
34	1300854	5
34	1345836	5
34	1375666	5
34	1905041	5
34	1951261	4
35	2172584	4
35	2345737	5
36	882977	4
36	1446192	4
37	1856101	3
37	2488496	4
38	1602613	4
39	1631867	5
39	1790864	5
39	2015381	5
39	2582846	5
40	2278388	4
41	1972779	4
42	1203517	2
42	1343092	3
42	1411250	3
42	1727388	5
42	1853739	1
43	68646	5
43	1211956	5
43	1392214	5
43	1411250	3
43	1690953	4
43	2171867	1
43	2644714	1
44	61714	3
44	71615	5
44	79501	3
44	82243	1
44	82694	4
44	86250	5
44	93137	4
44	93822	3
44	95705	3
44	96256	4
44	98253	4
44	102803	2
44	108399	4
44	112818	4
44	116282	4
44	117407	4
44	120201	4
44	133189	4
44	146882	4
44	163978	4
44	203009	1
44	208092	4
44	247199	3
44	289944	4
44	320244	1
44	338013	3
44	364569	5
44	376136	4
44	379725	4
44	381849	4
44	390521	3
44	396184	4
44	425379	4
44	427470	3
44	449467	4
44	450188	5
44	451094	4
44	480025	4
44	756648	4
44	829482	3
44	986233	5
44	990407	2
44	993846	5
44	1034314	2
44	1043844	2
44	1124035	4
44	1172570	4
44	1232829	4
44	1234719	3
44	1259014	4
44	1270291	2
44	1343092	3
44	1375666	5
44	1450321	4
44	1549920	3
44	1588895	5
44	1684233	3
44	1692486	4
44	1821549	4
44	1924429	4
44	1928330	2
44	1956620	3
44	2172935	4
44	2193215	3
44	2278388	4
44	2294449	4
44	2581244	4
44	2582846	2
44	2872718	4
44	2975578	4
45	102926	4
45	167261	4
45	328107	4
45	337563	5
45	443465	4
45	1454029	5
45	1606389	3
45	1691916	4
45	2446980	4
45	2980516	5
45	3040964	4
45	3263904	4
45	4052882	4
45	4540710	5
45	5541240	3
46	65938	5
47	1650554	4
48	68646	5
48	71562	5
48	86250	4
48	99674	4
48	393162	5
48	430922	4
48	1024648	5
48	1300854	4
48	1392170	4
48	1433108	3
48	1650554	5
48	1706593	4
49	2245084	2
50	1300854	5
50	1408101	5
51	25316	4
51	29843	5
51	31381	5
51	34248	4
51	34583	4
51	37017	4
51	38109	4
51	38787	5
51	39694	3
51	42004	3
51	44706	5
51	44937	3
51	48947	4
51	51658	2
51	57590	3
51	68646	4
51	82766	3
51	105695	4
51	369610	5
51	473075	4
51	816442	4
51	975645	4
51	1024648	3
51	1045658	4
51	1126590	4
51	1195478	3
51	1210819	4
51	1216492	3
51	1232829	4
51	1343092	4
51	1616195	4
51	1623205	5
51	1661199	4
51	1670345	3
51	1907668	4
51	1911644	4
51	1979388	4
51	1980929	3
51	2004420	3
51	2023587	5
51	2083383	4
51	2180411	3
51	2278388	4
51	2294629	5
51	2302755	3
52	1398426	4
52	1764234	1
52	2005151	4
52	2179136	4
52	2199571	3
52	2802144	4
52	2869728	4
52	3300542	2
52	3397884	4
52	3450650	1
53	108052	5
53	109830	5
53	816692	5
54	76759	3
54	80684	5
54	86250	5
54	88847	5
54	94737	3
54	109040	5
54	109830	5
54	119038	3
54	137523	5
54	144084	3
54	151804	5
54	264464	3
54	298203	4
54	361862	4
54	362227	4
54	385002	5
54	407887	3
54	455944	4
54	470752	4
54	482571	4
54	758758	3
54	790636	5
54	816692	5
54	822832	4
54	838283	4
54	910936	3
54	948470	5
54	1083452	4
54	1229340	3
54	1245492	3
54	1285016	3
54	1306980	4
54	1361318	3
54	1375666	5
54	1392170	4
54	1392190	3
54	1542344	4
54	1564367	5
54	1645170	4
54	1659337	5
54	1663202	5
54	1790864	5
54	1790886	3
54	1800246	4
54	1840309	4
54	1853728	5
54	1911644	4
54	1924435	4
54	1951265	3
54	1981677	3
54	2080374	3
54	2084970	3
54	2106361	4
54	2267998	4
54	2294449	4
54	2381941	3
54	2557490	4
54	2562232	5
54	2582782	4
54	2582802	5
54	2582846	5
54	2713180	4
54	2788710	3
54	2872718	4
54	2980516	4
54	3170832	3
54	3460252	5
54	3659388	4
54	4034228	4
54	4178092	3
55	38650	4
55	54215	4
55	60196	4
55	99077	3
55	102926	4
55	108399	3
55	109830	4
55	113277	4
55	114924	5
55	116209	4
55	116282	5
55	116695	5
55	119217	4
55	120689	4
55	139462	3
55	146984	4
55	215750	4
55	230838	5
55	240890	3
55	281358	3
55	285742	4
55	376541	4
55	380389	4
55	388795	2
55	405159	4
55	443706	2
55	455944	4
55	473360	4
55	478970	2
55	484740	3
55	758758	3
55	765010	3
55	780504	2
55	780536	3
55	840361	4
55	907657	3
55	1023111	4
55	1126590	4
55	1205489	4
55	1206543	3
55	1242422	4
55	1291584	4
55	1294226	4
55	1306980	3
55	1334553	3
55	1375666	5
55	1392190	5
55	1403981	4
55	1498569	3
55	1563738	4
55	1595656	3
55	1600196	3
55	1606389	4
55	1613750	3
55	1638002	3
55	1638355	4
55	1655441	4
55	1659337	4
55	1702439	4
55	1714915	4
55	1798684	4
55	1809398	4
55	1850397	3
55	1951265	3
55	1972571	3
55	1972779	5
55	2034031	4
55	2042568	4
55	2082197	3
55	2084970	3
55	2199571	3
55	2267998	5
55	2309260	2
55	2562232	4
55	2582802	4
55	2582846	5
55	2713180	5
55	2788710	2
55	2872718	5
55	2883512	3
55	2994190	4
55	3079380	5
55	3235888	4
55	3729920	3
56	1386697	2
57	1204977	1
57	2321549	1
57	2345613	1
58	1430132	4
59	2713180	4
60	371746	5
60	458339	4
60	478970	3
60	800369	5
60	848228	5
60	1211837	4
60	1300854	4
60	1843866	5
60	1981115	4
60	2015381	4
60	2250912	4
60	2395427	4
60	2918988	5
60	3498820	5
61	1723121	4
62	2084970	5
63	816692	5
63	2179136	5
63	2713180	5
64	359950	5
65	33467	4
65	33870	5
65	36775	5
65	37008	4
65	37017	4
65	38057	5
65	38854	4
65	39757	4
65	40202	3
65	40897	4
65	41959	3
65	42041	4
65	43265	4
65	43456	5
65	44079	5
65	46085	3
65	47013	4
65	48021	4
65	48261	4
65	48316	4
65	48545	4
65	49006	4
65	50976	4
65	51390	4
65	53137	3
65	54067	3
65	55277	5
65	55353	4
65	55830	3
65	56663	4
65	56923	4
65	57171	3
65	57254	3
65	58461	5
65	60196	5
65	60758	5
65	61495	4
65	61709	4
65	61735	5
65	62262	3
65	63442	5
65	63522	4
65	63665	3
65	64116	4
65	65063	4
65	68555	4
65	75314	5
65	77405	4
65	78748	4
65	78788	5
65	78841	4
65	80761	3
65	84503	4
65	89543	2
65	91167	4
65	92048	5
65	92593	5
65	94226	3
65	95765	4
65	97123	5
65	97216	5
65	100234	5
65	100589	2
65	104466	5
65	106489	5
65	106677	4
65	107554	4
65	108052	5
65	111161	5
65	112851	4
65	113819	3
65	114681	4
65	115632	4
65	115639	4
65	115736	4
65	117381	4
65	117666	4
65	117958	4
65	118749	4
65	119567	3
65	120679	5
65	120828	2
65	120889	4
65	122136	4
65	125659	4
65	128442	5
65	138704	5
65	146882	4
65	155975	3
65	163025	4
65	166924	4
65	167404	4
65	169102	5
65	172495	4
65	207554	2
65	216800	4
65	233841	4
65	236493	4
65	259072	4
65	309698	4
65	317248	4
65	336693	4
65	353969	3
65	359950	3
65	361862	4
65	362478	3
65	365376	4
65	367089	4
65	369610	3
65	369702	5
65	371772	5
65	375912	4
65	380817	4
65	385277	5
65	416960	4
65	427312	4
65	439477	3
65	446755	4
65	457513	4
65	499335	3
65	816442	3
65	816692	4
65	825232	3
65	907657	3
65	949524	4
65	993846	3
65	1020072	4
65	1032825	4
65	1033575	5
65	1065332	2
65	1100089	4
65	1263750	4
65	1360860	4
65	1392190	3
65	1396226	4
65	1396484	4
65	1426378	4
65	1441395	4
65	1454468	3
65	1457767	4
65	1486834	4
65	1491044	3
65	1520888	3
65	1559036	4
65	1602613	3
65	1619029	4
65	1682180	2
65	1706620	4
65	1714915	4
65	1753846	3
65	1756750	4
65	1772424	4
65	1791528	2
65	1791682	4
65	1798709	5
65	1800241	4
65	1817273	4
65	1821549	3
65	1847746	4
65	1922777	3
65	1932767	4
65	1951181	2
65	2023587	2
65	2024519	5
65	2035630	4
65	2042568	3
65	2071620	3
65	2084989	4
65	2101441	1
65	2106476	5
65	2125685	4
65	2131523	3
65	2139843	4
65	2141941	4
65	2170593	3
65	2190367	4
65	2195548	3
65	2209418	4
65	2267998	4
65	2278388	4
65	2278871	4
65	2321549	5
65	2326554	4
65	2334034	2
65	2347569	4
65	2350496	4
65	2357790	4
65	2382298	4
65	2390361	4
65	2392326	3
65	2404461	5
65	2416376	4
65	2458912	5
65	2509270	3
65	2520394	4
65	2543164	4
65	2543336	3
65	2582782	3
65	2582802	5
65	2675914	4
65	2788710	3
65	2802154	3
65	2822400	2
65	2875926	5
65	2883512	4
65	2901736	4
65	3165612	3
65	3235888	3
65	3244512	4
65	3263614	4
65	3269074	4
65	3310280	5
65	3374966	3
65	3409392	4
65	3416744	4
65	3503460	4
65	3553442	4
65	3553976	5
65	3612616	4
65	3630276	4
65	3712088	4
65	3715320	4
65	3721936	4
65	3741834	5
65	3783958	4
65	3966942	4
65	4105970	2
65	4136084	3
65	4196450	4
65	4239726	4
65	4266638	5
65	4273292	5
65	4334266	4
65	4372118	2
65	4385888	5
65	4392770	4
65	4408178	3
65	4481514	3
65	4550098	4
65	4594834	4
65	4666726	4
65	4695012	4
65	4698684	4
65	4857264	4
65	4917384	4
65	4925292	4
65	4935334	3
65	4972582	4
65	5013056	4
65	5027774	4
65	5109784	5
65	5225338	4
65	5337758	3
65	5362988	4
65	5462602	3
65	5580036	4
65	5580390	4
65	5592248	4
65	5638642	4
65	5649144	5
65	5700672	4
65	5715874	5
65	5726616	5
65	5776858	4
65	5929750	3
65	6265828	4
66	5882970	5
67	790636	5
68	2574698	1
69	5013056	3
70	1234548	2
70	2975590	4
70	4206218	3
71	1267297	2
71	1772341	4
72	112792	4
72	770828	3
72	848228	5
72	1270798	4
72	1345836	5
73	68646	5
73	86250	5
73	87843	4
73	95956	4
73	99674	5
73	99685	5
73	102926	5
73	103064	4
73	112573	5
73	112641	5
73	116409	5
73	119094	4
73	120338	5
73	120815	4
73	122690	4
73	134273	5
73	141926	3
73	162222	5
73	167404	4
73	177971	3
73	215750	4
73	227445	4
73	264464	4
73	268978	4
73	298130	5
73	377109	4
73	399295	5
73	450259	5
73	1024648	5
73	1130884	4
74	100157	4
74	455407	4
74	481499	4
74	993846	4
74	1437358	4
74	1454468	4
74	1528071	2
74	1535109	4
74	1554091	4
74	1646971	4
74	1877832	4
74	1924435	4
74	1966604	4
74	2015381	4
74	2106361	4
74	2226417	3
74	2278388	4
74	2975578	4
75	1392170	4
75	1951264	5
76	44081	2
76	83658	5
76	87544	4
76	110912	5
76	118715	1
76	361748	5
76	389860	1
76	469494	4
76	790736	1
76	816711	4
76	1130884	4
76	1371111	2
76	1483013	4
76	1517260	4
76	1663662	4
76	1853728	5
77	3715320	5
78	398842	5
78	420223	5
78	435651	5
78	478970	5
78	756683	5
78	787524	5
78	1109624	5
78	1212419	5
78	1340138	5
78	1617661	4
78	1798684	4
78	1823672	4
78	1895587	5
78	1964418	5
78	2180411	1
78	2224026	4
78	2310792	4
78	2395427	5
78	2543164	5
78	2649554	4
78	2781030	4
78	3149038	4
78	3302706	5
78	3327624	5
78	3399896	4
78	3484292	4
78	3680410	5
78	3787590	5
78	3896198	5
78	4046784	5
78	4178092	4
78	5052448	5
79	405094	5
80	1682246	2
81	167260	5
82	2582500	3
83	86879	5
83	5311514	5
84	361748	4
84	1535108	3
84	1951264	5
84	2024544	4
84	2294629	4
85	68646	5
85	72890	5
85	114814	5
86	345672	4
86	3503730	5
87	816711	3
88	55928	5
88	57076	5
88	90022	5
88	2717860	5
88	5001754	4
89	181689	5
89	258463	4
89	295701	4
89	296572	4
89	365907	4
89	372183	4
89	372784	4
89	373926	4
89	376136	3
89	413300	4
89	418279	4
89	430357	4
89	440963	5
89	758774	4
89	780504	5
89	790724	5
89	796366	5
89	816692	5
89	816711	4
89	830515	4
89	848228	5
89	938330	3
89	948470	5
89	1027718	4
89	1055369	4
89	1071875	4
89	1074638	5
89	1099212	3
89	1189340	4
89	1194173	4
89	1205535	3
89	1229238	5
89	1234719	2
89	1235522	3
89	1272878	3
89	1276104	4
89	1300854	5
89	1320253	4
89	1324999	3
89	1340138	4
89	1343727	3
89	1351685	4
89	1355644	5
89	1366365	2
89	1368440	2
89	1374992	4
89	1397280	3
89	1399103	4
89	1408101	5
89	1418377	4
89	1428538	3
89	1431045	4
89	1440129	4
89	1480656	2
89	1483013	5
89	1486192	4
89	1496025	4
89	1502712	2
89	1524137	3
89	1535108	4
89	1535616	2
89	1549920	4
89	1551630	3
89	1568346	5
89	1592525	4
89	1599348	4
89	1606378	4
89	1611224	4
89	1614989	4
89	1618442	4
89	1628841	3
89	1631867	5
89	1637688	4
89	1656186	3
89	1663662	3
89	1670345	5
89	1674784	4
89	1684233	4
89	1687901	3
89	1731141	4
89	1734433	4
89	1764183	4
89	1764234	5
89	1764651	4
89	1790864	4
89	1790885	5
89	1815708	4
89	1815862	4
89	1838544	1
89	1855325	4
89	1886493	3
89	1904996	4
89	1905041	5
89	1911662	2
89	1924429	3
89	1925479	3
89	1939659	4
89	1964418	5
89	1990181	3
89	2024469	5
89	2053463	4
89	2120120	3
89	2126235	3
89	2126355	4
89	2199571	3
89	2302755	4
89	2322601	4
89	2330866	4
89	2334879	5
89	2347144	4
89	2357377	4
89	2361509	5
89	2379713	5
89	2381249	5
89	2381941	3
89	2387499	4
89	2395427	5
89	2397535	5
89	2404233	5
89	2446042	4
89	2494280	3
89	2592614	5
89	2660888	5
89	2667380	2
89	2717822	3
89	2802144	5
89	2872732	5
89	2911666	5
89	2938956	5
89	2975590	4
89	3300542	4
89	3327624	1
89	3385516	4
89	3393786	4
89	3397884	5
89	3498820	5
89	3731562	4
89	4094724	4
89	4972582	4
90	1371111	5
90	1517260	1
91	2488496	5
92	114369	5
93	3175888	5
94	1198156	4
95	451279	4
95	1386697	4
95	1431045	4
95	1608290	1
95	2004432	3
95	2975590	4
95	3065204	4
95	3450958	4
95	3731562	3
95	4651520	1
95	5140878	3
95	6644200	4
96	816711	5
96	974015	5
96	1392190	5
96	1615160	4
96	2119532	5
96	2592614	5
96	2713180	5
96	3315342	5
96	3874544	5
96	4160708	5
96	4500922	5
96	4972582	3
97	1631867	5
98	183649	4
98	196229	4
98	309698	5
98	359950	5
98	363547	5
98	424136	4
98	450278	4
98	455407	5
98	498353	3
98	805570	4
98	816442	4
98	831387	4
98	993846	5
98	1065073	5
98	1077258	5
98	1091191	5
98	1170358	5
98	1204975	4
98	1205537	4
98	1211956	4
98	1226681	5
98	1234721	4
98	1253863	4
98	1267297	4
98	1282140	4
98	1335975	4
98	1413495	3
98	1430612	4
98	1454468	5
98	1490017	5
98	1535109	4
98	1631867	5
98	1731141	4
98	1800241	5
98	1840309	5
98	1843866	5
98	1877832	5
98	1921064	4
98	1942884	4
98	1951264	5
98	1959490	4
98	1972571	5
98	1979320	5
98	1981115	4
98	2015381	5
98	2024469	4
98	2024544	5
98	2177771	4
98	2184339	4
98	2193215	5
98	2226417	4
98	2364841	3
98	2369135	4
98	2383068	4
98	2388715	4
98	2404311	5
98	2473682	4
98	2582846	4
98	2828996	4
98	2870612	4
98	2947832	4
98	2975578	4
98	3165608	1
99	2370718	5
100	268978	4
100	993846	3
100	1204975	3
100	1272878	3
100	1800241	4
100	2024544	4
100	2215077	2
101	99785	4
101	107290	5
101	121766	3
101	369610	4
101	478970	4
101	816692	5
101	974015	4
101	1014763	4
101	1211837	5
101	1386697	4
101	1431045	4
101	1663202	5
101	1809398	4
101	1823672	4
101	1825683	4
101	1827579	3
101	1921064	3
101	2057392	4
101	2103281	4
101	2119532	5
101	2126355	4
101	2179136	4
101	2267998	5
101	2379713	5
101	2395427	5
101	2404435	4
101	2488496	4
101	2713180	4
101	2820852	4
101	2911666	4
101	2975590	4
101	3007512	4
101	3040964	4
101	3110958	3
101	3183660	4
101	3263904	4
101	3300542	3
101	3498820	4
101	3659388	5
101	3748528	5
101	3896198	4
101	4154756	5
101	4196776	4
101	4425200	4
101	4468740	4
101	4630562	4
101	4649466	4
101	5013056	5
102	2126355	3
102	3045616	3
103	356150	4
103	359950	4
103	364725	4
103	454876	5
103	463985	3
103	770828	4
103	800369	4
103	816711	4
103	831387	4
103	903624	4
103	942385	4
103	1049413	5
103	1210819	3
103	1213663	4
103	1234721	4
103	1245492	4
103	1300854	5
103	1335975	4
103	1343092	4
103	1351685	4
103	1408101	5
103	1418377	3
103	1428538	4
103	1453405	4
103	1454468	4
103	1457767	4
103	1499658	4
103	1535108	4
103	1535109	5
103	1538403	4
103	1549920	4
103	1583421	4
103	1591095	3
103	1596343	4
103	1623205	4
103	1650554	4
103	1663662	4
103	1690953	4
103	1706620	4
103	1717715	2
103	1840309	4
103	1843866	4
103	1854564	4
103	1893256	3
103	1899353	4
103	1905041	4
103	1924429	4
103	1939659	3
103	1951264	4
103	1981115	4
103	2024469	4
103	2103281	4
103	2234155	4
103	2294449	4
104	1258972	3
105	60107	5
105	78748	4
105	81505	4
105	114814	5
105	167260	5
105	180093	5
105	211915	5
105	434409	5
105	477348	5
105	1392190	5
105	1560747	4
105	1570728	4
105	1595656	4
105	1619029	4
105	1878870	4
105	2062700	4
105	2084970	4
105	2094766	1
105	2119532	5
105	2488496	5
105	2671706	4
105	3397884	5
105	3666024	5
105	3716530	2
105	3783958	5
105	4034228	5
105	4550098	3
105	4925292	4
105	4975722	3
105	5013056	5
105	5109784	4
105	5186714	3
105	5362988	4
105	5439796	4
105	5649144	4
105	5715874	4
105	5990474	4
105	6265828	5
106	4949290	1
107	307873	5
107	824316	5
107	1188982	5
108	70047	5
108	482606	5
108	1711425	3
109	2179136	5
110	1670345	5
111	46688	3
111	46912	4
111	60196	5
111	60390	4
111	60450	3
111	66999	5
111	67128	5
111	67800	5
111	68646	4
111	68699	4
111	69947	4
111	70355	4
111	71360	5
111	73195	5
111	74483	2
111	74812	3
111	77745	4
111	80360	4
111	85780	5
111	86383	3
111	87050	3
111	87800	4
111	90967	3
111	93773	4
111	93894	3
111	94625	5
111	94963	2
111	95016	3
111	96256	3
111	98635	5
111	105364	5
111	105665	4
111	106977	5
111	112471	1
111	114558	4
111	114814	4
111	116922	4
111	118715	5
111	119177	4
111	119488	5
111	119654	4
111	120685	3
111	125659	4
111	138097	4
111	152930	4
111	217869	1
111	241527	2
111	295297	3
111	304141	3
111	343818	3
111	357413	1
111	364569	5
111	365748	3
111	373889	3
111	380419	5
111	381681	1
111	390384	3
111	393109	5
111	396269	3
111	405296	4
111	417741	3
111	424823	3
111	425112	4
111	445336	4
111	448134	4
111	455407	4
111	458339	4
111	475290	4
111	478970	4
111	479997	2
111	790724	4
111	800369	2
111	831387	4
111	848228	3
111	887883	4
111	903624	3
111	942385	3
111	948470	3
111	993842	3
111	993846	3
111	1024648	4
111	1037705	1
111	1038919	1
111	1060277	1
111	1074638	4
111	1126618	2
111	1170358	3
111	1179031	4
111	1182350	3
111	1190080	1
111	1194173	3
111	1195478	2
111	1201607	4
111	1210819	4
111	1211837	4
111	1219827	4
111	1226774	3
111	1228705	2
111	1229238	4
111	1234721	4
111	1243957	1
111	1276104	4
111	1277953	4
111	1291580	4
111	1307068	4
111	1311071	3
111	1327773	3
111	1371111	5
111	1385956	4
111	1386697	4
111	1408101	3
111	1423995	4
111	1424432	4
111	1430132	4
111	1431045	4
111	1433811	4
111	1440345	4
111	1441395	4
111	1453405	4
111	1454468	5
111	1477855	3
111	1483013	3
111	1490017	3
111	1499658	4
111	1504320	4
111	1506999	4
111	1535108	3
111	1535109	4
111	1568346	4
111	1596363	4
111	1600196	5
111	1605717	4
111	1612774	5
111	1638355	3
111	1641975	4
111	1661420	4
111	1661820	4
111	1667889	1
111	1675434	5
111	1690953	3
111	1700841	4
111	1706620	3
111	1723121	4
111	1731141	3
111	1748122	4
111	1772341	4
111	1790809	2
111	1798709	4
111	1817273	4
111	1823672	3
111	1843866	4
111	1853728	3
111	1855199	4
111	1856101	5
111	1877832	4
111	1907668	4
111	1911553	3
111	1921070	3
111	1937133	4
111	1979320	3
111	1985949	1
111	1995390	2
111	2053463	4
111	2056771	3
111	2084970	4
111	2096673	4
111	2103281	4
111	2106476	4
111	2112096	2
111	2140373	4
111	2170593	4
111	2177771	4
111	2193215	5
111	2197849	3
111	2203939	2
111	2209764	3
111	2216240	5
111	2229499	3
111	2243389	3
111	2245084	4
111	2250912	2
111	2267968	3
111	2267998	5
111	2277860	3
111	2278388	5
111	2293138	2
111	2310332	2
111	2318527	2
111	2326612	3
111	2334873	4
111	2349144	4
111	2358891	5
111	2379713	4
111	2381249	4
111	2395427	3
111	2402927	4
111	2404311	2
111	2420886	3
111	2473794	4
111	2488496	4
111	2515034	3
111	2570858	4
111	2582782	4
111	2609222	3
111	2692904	4
111	2802144	5
111	2820852	1
111	2884018	4
111	2911666	2
111	2935476	4
111	3045616	4
111	3077214	4
111	3168230	3
111	3312830	5
111	3385516	3
111	3397884	4
111	3402236	3
111	3416742	4
111	3421514	4
111	3464902	3
111	3469046	3
111	3498820	4
111	3539664	4
111	3631112	4
111	3659388	4
111	3792960	4
111	3896198	4
111	4008758	3
111	4034354	4
111	4046784	2
111	4126304	4
111	4136084	4
111	4176826	4
111	4196776	3
111	4513674	4
111	4550098	4
111	4555426	4
111	4995790	3
111	5052448	4
112	974014	3
113	1454468	4
114	2234003	4
114	2872732	4
115	831387	5
116	264464	5
116	1670345	5
117	83908	4
118	50083	5
118	71315	4
118	72890	5
118	73486	5
118	86250	5
118	102926	5
118	104257	5
118	104348	4
118	104691	4
118	105695	4
118	106977	5
118	109830	5
118	110413	4
118	110912	4
118	112641	5
118	114369	5
118	114814	5
118	116282	4
118	118715	3
118	118799	5
118	119174	5
118	119488	5
118	120188	4
118	120586	5
118	120735	5
118	120768	5
118	120815	5
118	137523	5
118	139654	4
118	140352	5
118	144084	4
118	162222	5
118	208092	5
118	209144	5
118	221027	4
118	236493	3
118	240772	5
118	264464	5
118	266987	5
118	268978	5
118	278504	5
118	289992	5
118	309698	5
118	315733	4
118	327056	5
118	328107	4
118	349903	4
118	361748	4
118	361862	5
118	362227	5
118	365907	4
118	375063	3
118	407887	5
118	421715	4
118	434409	4
118	450385	4
118	452623	4
118	469494	5
118	477348	4
118	478970	4
118	482571	5
118	490215	5
118	758758	5
118	765429	5
118	816692	5
118	884732	4
118	964517	5
118	1014763	4
118	1032755	5
118	1065073	3
118	1100089	3
118	1124037	4
118	1197624	5
118	1212428	4
118	1219289	4
118	1241317	1
118	1258197	4
118	1259521	4
118	1355631	4
118	1355644	4
118	1365050	5
118	1386697	4
118	1390411	5
118	1431045	4
118	1457767	4
118	1485796	4
118	1489889	4
118	1524930	3
118	1542344	5
118	1596363	5
118	1619029	4
118	1631867	5
118	1638355	4
118	1663202	5
118	1663662	4
118	1666801	4
118	1670345	5
118	1698641	4
118	1781922	4
118	1790809	5
118	1798684	5
118	1800241	5
118	1800302	4
118	1823672	4
118	1860357	5
118	1872194	5
118	1878870	4
118	1895587	4
118	1924396	4
118	1972591	4
118	1979320	5
118	2005151	4
118	2080374	5
118	2084970	5
118	2094766	4
118	2096672	4
118	2096673	5
118	2119532	5
118	2140479	4
118	2170439	4
118	2170593	4
118	2179136	3
118	2199571	4
118	2241351	4
118	2245084	5
118	2261331	4
118	2267998	4
118	2273657	3
118	2277860	4
118	2278388	3
118	2293640	5
118	2304933	2
118	2305051	4
118	2316411	4
118	2380307	5
118	2381111	4
118	2400463	4
118	2543164	5
118	2561572	4
118	2562232	3
118	2568862	4
118	2582782	5
118	2582802	5
118	2614684	4
118	2671706	4
118	2713180	5
118	2719848	4
118	2788710	4
118	2788732	4
118	2802144	4
118	2872718	5
118	2883512	4
118	2948356	5
118	2975590	4
118	2980472	4
118	2980516	4
118	3007512	4
118	3045616	4
118	3065204	4
118	3072482	4
118	3079380	4
118	3168230	4
118	3170832	5
118	3203606	4
118	3263904	5
118	3316960	4
118	3397884	5
118	3402236	4
118	3442006	3
118	3450958	4
118	3460252	5
118	3488710	5
118	3521126	5
118	3521164	4
118	3532216	4
118	3541262	5
118	3553976	4
118	3569230	4
118	3592542	5
118	3647498	4
118	3659388	4
118	3682448	5
118	3731562	4
118	3741834	5
118	3783958	4
118	3799694	4
118	3881784	4
118	3890160	4
118	4034228	5
118	4046784	4
118	4160708	4
118	4178092	5
118	4276820	4
118	4385888	3
118	4550098	5
118	4572514	4
118	4633690	4
118	4686844	4
118	4857264	4
118	4975722	1
118	5027774	4
118	5052448	4
118	5247022	4
118	5294550	4
118	5362988	5
118	5649144	4
118	6000478	4
118	6018306	4
119	884732	3
120	359950	4
120	451279	5
120	993846	5
120	1343092	5
120	1469304	3
120	1790809	4
120	1959563	2
120	2381111	3
120	2637276	4
120	3531824	4
120	3553976	4
120	3741834	5
120	3890160	4
120	3967856	4
120	4991512	2
120	5462602	4
121	111161	5
121	114814	5
121	116282	5
121	120755	3
121	134119	4
121	182789	3
121	240772	4
121	253556	2
121	359950	4
121	365907	3
121	369610	4
121	388980	4
121	435651	4
121	443706	3
121	473075	3
121	491175	4
121	770828	3
121	816692	5
121	816711	4
121	829150	4
121	918940	3
121	971209	1
121	974015	4
121	993842	4
121	1034314	3
121	1077368	3
121	1131724	3
121	1204975	4
121	1205537	3
121	1219827	4
121	1267297	3
121	1300854	4
121	1340138	4
121	1343092	3
121	1345836	3
121	1386697	3
121	1386703	3
121	1389137	3
121	1392170	4
121	1430132	4
121	1431045	5
121	1440728	3
121	1483013	4
121	1486834	4
121	1528100	3
121	1536537	4
121	1538403	3
121	1559547	2
121	1592525	2
121	1596350	2
121	1615160	4
121	1617661	3
121	1619029	4
121	1638355	4
121	1640711	2
121	1655441	4
121	1657507	4
121	1670345	4
121	1691916	3
121	1731141	5
121	1757746	4
121	1772341	4
121	1790864	4
121	1798709	4
121	1800302	4
121	1837703	3
121	1877832	4
121	1895315	3
121	1895587	4
121	1935859	3
121	1964418	4
121	1972591	4
121	1985949	2
121	2005151	4
121	2039338	3
121	2051879	4
121	2084970	4
121	2091256	3
121	2094766	4
121	2096673	5
121	2106361	2
121	2140373	3
121	2140479	4
121	2177771	4
121	2186562	3
121	2224026	3
121	2245084	4
121	2267998	4
121	2277860	4
121	2278388	5
121	2294449	5
121	2334879	3
121	2345759	3
121	2359002	4
121	2371158	5
121	2381249	5
121	2402157	3
121	2404435	4
121	2406566	3
121	2543164	4
121	2543472	4
121	2562232	4
121	2652118	3
121	2660888	4
121	2674426	4
121	2719848	4
121	2771200	3
121	2788732	3
121	2872732	4
121	2883512	3
121	2898306	5
121	2908446	4
121	2980516	4
121	2980648	4
121	2997766	5
121	3062096	3
121	3170832	4
121	3171832	3
121	3203606	4
121	3263904	4
121	3289728	3
121	3315342	5
121	3385516	4
121	3393786	3
121	3402236	4
121	3450958	4
121	3469046	4
121	3470600	4
121	3477734	2
121	3522806	2
121	3553976	4
121	3562572	4
121	3631112	4
121	3691740	3
121	3731562	3
121	3741834	5
121	3748528	4
121	3890160	5
121	3896198	4
121	3922818	3
121	4116284	2
121	4196776	3
121	4425200	4
121	4540710	4
121	4622512	3
121	4649466	3
121	4731136	4
121	4846340	5
121	4972582	4
121	5027774	4
121	5052448	4
121	5078204	4
121	5442430	3
121	5519340	3
121	5555502	4
121	5716464	3
121	7051286	4
122	1980929	4
123	79945	3
123	87469	4
123	2310332	4
124	273719	4
124	386342	5
124	475290	4
124	805576	5
124	1100089	4
124	1278340	5
124	1525830	4
124	1638355	5
124	1663202	5
124	2080374	5
124	2084970	5
124	2106476	5
124	2241351	4
124	2315558	4
124	2379713	3
124	2494834	4
124	2562232	5
124	2675914	5
124	2802144	4
124	2893490	4
124	3082854	4
124	3196174	5
[truncated: 63,536 more rows]
