# Supplementary material for: HCF-CRS: A Hybrid Content based Fuzzy Conformal Recommender System for providing recommendations with confidence
Source: PLoS One. 2018 Oct 9;13(10):e0204849. doi: 10.1371/journal.pone.0204849 (PMC6177139; doi:10.1371/journal.pone.0204849)
Supplement: S4 File — (CSV) [file pone.0204849.s004.csv]

8		Edison Kinetoscopic Record of a Sneeze (1894)		Documentary|Short
10		La sortie des usines Lumire (1895)		Documentary|Short
12		The Arrival of a Train (1896)		Documentary|Short
25		The Oxford and Cambridge University Boat Race (1895)
91		Le manoir du diable (1896)		Short|Horror
417		Le voyage dans la lune (1902)		Short|Adventure|Fantasy
439		The Great Train Robbery (1903)		Short|Action|Crime
443		Hiawatha, the Messiah of the Ojibway (1903)
628		The Adventures of Dollie (1908)		Action|Short
833		The Country Doctor (1909)		Short|Drama
1223		Frankenstein (1910)		Short|Fantasy|Horror
1740		The Lonedale Operator (1911)		Short|Drama|Romance
2101		Cleopatra (1912)		Drama|History
2130		L'inferno (1911)		Adventure|Drama|Fantasy
2354		Max et Jane veulent faire du thtre (1911)		Short|Comedy
2844		Fantmas - Ë l'ombre de la guillotine (1913)		Crime|Drama
3740		Cabiria (1914)		Adventure|Drama|History
3863		Dough and Dynamite (1914)		Comedy|Short
4099		His Majesty, the Scarecrow of Oz (1914)		Family|Fantasy|Adventure
4100		His Musical Career (1914)		Short|Comedy
4101		His New Profession (1914)		Short|Comedy
4210		Laughing Gas (1914)		Short|Comedy
4395		The New Janitor (1914)		Short|Comedy
4457		The Patchwork Girl of Oz (1914)		Adventure|Family|Fantasy
4518		Recreation (1914)		Comedy|Short
4546		The Rounders (1914)		Comedy|Short
4936		The Bank (1915)		Comedy|Short
4972		The Birth of a Nation (1915)		Drama|History|War
5074		The Champion (1915)		Short|Comedy|Sport
5078		The Cheat (1915)		Drama
5530		L'hrosme de Paddy (1915)
5571		A Jitney Elopement (1915)		Short|Comedy
5960		Regeneration (1915)		Biography|Crime|Drama
6177		The Tramp (1915)		Short|Comedy
6206		Les vampires (1915)		Action|Adventure|Crime
6414		Behind the Screen (1916)		Short|Comedy|Romance
6437		The Blacklist (1916)		Drama
6684		The Fireman (1916)		Short|Comedy
6689		The Floorwalker (1916)		Short|Comedy
6864		Intolerance	Love's Struggle Throughout the Ages (1916)		Drama
7145		One A.M. (1916)		Comedy|Family|Short
7162		The Pawnshop (1916)		Comedy|Short
7264		The Rink (1916)		Comedy|Short
7507		The Vagabond (1916)		Short|Comedy|Romance
7832		The Cure (1917)		Short|Comedy
7880		Easy Street (1917)		Short|Comedy
8133		The Immigrant (1917)		Short|Comedy|Drama
8395		Otets Sergiy (1918)		Biography|Drama|History
9018		A Dog's Life (1918)		Short|Comedy
9340		The Man Who Woke Up (1918)
9678		Take a Chance (1918)		Comedy|Short
9893		Die Austernprinzessin (1919)		Comedy
9968		Broken Blossoms or The Yellow Man and the Girl (1919)		Drama|Romance
10247		Herr Arnes pengar (1919)		Drama|History
10258		His Royal Slyness (1920)		Comedy|Short
10323		Das Cabinet des Dr. Caligari (1920)		Horror|Mystery
10806		True Heart Susie (1919)		Comedy|Drama|Romance
10930		Young Mr. Jazz (1919)		Comedy|Short
11130		Dr. Jekyll and Mr. Hyde (1920)		Drama|Horror|Sci-Fi
11267		Headin' Home (1920)		Biography|Comedy|Drama
11439		The Mark of Zorro (1920)		Adventure|Romance|Western
11508		Neighbors (1920)		Short|Comedy|Romance
11541		One Week (1920)		Short|Comedy
11607		Prstnkan (1920)		Comedy|Drama|Horror
11656		The Scarecrow (1920)		Comedy|Short|Family
11717		The Son of Tarzan (1920)		Action|Adventure
11841		Way Down East (1920)		Drama|Romance
11870		Within Our Gates (1920)		Drama|Romance
12224		The Goat (1921)		Comedy|Short
12278		The 'High Sign' (1921)		Short|Comedy
12349		The Kid (1921)		Comedy|Drama|Family
12364		Krkarlen (1921)		Drama|Fantasy|Horror
12494		Der mde Tod (1921)
12532		Orphans of the Storm (1921)		Drama|History
12651		Schlo§ Vogeloed (1921)		Crime|Drama|Horror
12844		White and Unmarried (1921)
13025		Cops (1922)		Short|Comedy|Family
13086		Dr. Mabuse, der Spieler - Ein Bild der Zeit (1922)		Crime|Mystery|Thriller
13099		The Electric House (1922)		Short|Comedy
13140		Foolish Wives (1922)		Drama
13257		Hxan (1922)		Documentary|Fantasy|Horror
13427		Nanook of the North (1922)		Documentary
13442		Nosferatu, eine Symphonie des Grauens (1922)		Horror
13486		Pay Day (1922)
13626		La souriante Madame Beudet (1923)		Drama
13741		Das Weib des Pharao (1922)		Drama|History
13858		The Balloonatic (1923)		Short|Comedy
14142		The Hunchback of Notre Dame (1923)		Drama|Romance
14341		Our Hospitality (1923)		Comedy|Thriller
14390		En rackarunge (1924)
14417		La roue (1923)		Drama
14429		Safety Last! (1923)		Comedy|Thriller
14532		The Ten Commandments (1923)		Biography|Drama
14538		Three Ages (1923)		Comedy
14624		A Woman of Paris	A Drama of Fate (1923)		Drama|Romance
14664		Alice's Spooky Adventure (1924)		Animation|Short|Comedy
14872		Entr'acte (1924)		Short
14972		He Who Gets Slapped (1924)		Drama|Romance|Thriller
15002		Hot Water (1924)		Comedy
15064		Der letzte Mann (1924)		Drama
15163		The Navigator (1924)		Action|Comedy
15174		Die Nibelungen	Kriemhilds Rache (1924)		Drama|Adventure|Fantasy
15175		Die Nibelungen	Siegfried (1924)		Fantasy|Drama|Adventure
15233		En piga bland pigor (1924)
15310		The Sea Hawk (1924)		Adventure|Drama|Romance
15324		Sherlock Jr. (1924)		Action|Comedy
15361		Stachka (1925)		Drama
15400		The Thief of Bagdad (1924)		Adventure|Family|Fantasy
15532		Die Abenteuer des Prinzen Achmed (1926)		Animation|Adventure|Fantasy
15624		The Big Parade (1925)		Drama|Romance|War
15648		Bronenosets Potyomkin (1925)		Drama|History|War
15768		Du skal ¾re din hustru (1925)		Drama
15772		De adelaar (1925)		Action|Comedy|Drama
15864		The Gold Rush (1925)		Adventure|Comedy|Drama
15881		Greed (1924)		Drama|Thriller
16039		The Lost World (1925)
16172		Oh, Doctor! (1925)		Comedy
16220		The Phantom of the Opera (1925)		Horror
16230		The Pleasure Garden (1925)		Drama|Romance
16332		Seven Chances (1925)		Comedy|Family|Romance
16544		The Wizard of Oz (1925)		Comedy|Family|Fantasy
16600		Along Came Auntie (1926)		Comedy|Short
16847		Faust - Eine deutsche Volkssage (1926)		Drama|Fantasy|Horror
16903		45 Minutes from Hollywood (1926)		Short|Comedy
16954		Hell's Four Hundred (1926)
17075		The Lodger	A Story of the London Fog (1927)		Crime|Drama|Mystery
17136		Metropolis (1927)		Drama|Sci-Fi
17196		Nana (1926)		Drama|Romance
17350		The Scarlet Letter (1926)		Drama
17423		Sparrows (1926)		Drama
17463		3 Bad Men (1926)		Romance|Western
17668		Berlin	Die Sinfonie der Grosstadt (1927)		Documentary
17729		Call of the Cuckoo (1927)		Comedy|Short
17739		The Cat and the Canary (1927)
17765		College (1927)		Comedy|Drama|Sport
17825		Downhill (1927)		Adventure|Drama|Thriller
17836		Duck Soup (1927)		Comedy|Short
17841		East Side, West Side (1927)		Drama
17843		Easy Virtue (1928)		Romance|Thriller
17925		The General (1926)		Action|Adventure|Comedy
18033		It (1927)		Comedy|Romance
18037		The Jazz Singer (1927)		Drama|Music|Musical
18051		The Kid Brother (1927)		Comedy|Drama|Family
18106		Love 'Em and Weep (1927)		Comedy|Short
18192		Napolon (1927)		Biography|Drama|History
18217		Oktyabr (1928)		Drama|History
18294		Putting Pants on Philip (1927)		Comedy|Short
18328		The Ring (1927)		Drama|Romance|Sport
18356		Sailors, Beware! (1927)		Short|Comedy
18368		The Second 100 Years (1927)		Comedy|Short
18452		Sugar Daddies (1927)		Comedy|Short
18455		Sunrise	A Song of Two Humans (1927)		Comedy|Drama|Romance
18471		Tell It to the Marines (1926)
18526		Underworld (1927)		Crime|Drama|Film-Noir
18528		The Unknown (1927)		Drama|Horror|Romance
18578		Wings (1927)		Drama|Romance|War
18583		With Love and Hisses (1927)		Comedy|Short
18684		Beggars of Life (1928)		Adventure|Drama
18737		Die Bchse der Pandora (1929)		Crime|Drama|Romance
18742		The Cameraman (1928)		Comedy|Romance|Family
18773		The Circus (1928)		Comedy|Romance
18806		The Crowd (1928)		Drama|Romance
18839		The Docks of New York (1928)		Crime|Drama|Film-Noir
18860		Early to Bed (1928)		Comedy|Short
18876		The Farmer's Wife (1928)		Comedy|Drama|Romance
18890		The Finishing Touch (1928)		Comedy|Short
19071		The Last Command (1928)
19109		Lonesome (1928)		Comedy|Drama|Romance
19130		The Man Who Laughs (1928)		Drama|Horror|Mystery
19195		The Mysterious Lady (1928)		Drama|Romance
19254		La passion de Jeanne d'Arc (1928)		Biography|Drama|History
19286		Potomok Chingis-Khana (1928)		Drama|War
19344		Sadie Thompson (1928)		Drama
19376		Should Married Men Go Home? (1928)		Comedy|Short
19412		Speedy (1928)		Action|Comedy|Family
19421		Steamboat Bill, Jr. (1928)		Action|Comedy|Drama
19422		Steamboat Willie (1928)		Animation|Family|Comedy
19429		Street Angel (1928)		Drama
19465		Their Purple Moment (1928)		Comedy|Short
19504		Two Tars (1928)		Comedy|Short
19509		Underground (1928)		Drama
19556		We Faw Down (1928)		Comedy|Short
19585		The Wind (1928)		Drama|Romance|Western
19591		A Woman of Affairs (1928)		Drama
19607		You're Darn Tootin' (1928)		Short|Comedy|Music
19686		Berth Marks (1929)		Short|Comedy
19688		Big Business (1929)		Short|Comedy|Family
19702		Blackmail (1929)		Crime|Thriller
19729		The Broadway Melody (1929)		Musical|Romance
19760		Chelovek s kino-apparatom (1929)		Documentary
19777		The Cocoanuts (1929)		Comedy|Musical
19832		Double Whoopee (1929)		Comedy|Short
19838		Drifters (1929)		Documentary
19901		Frau im Mond (1929)		Comedy|Drama|Romance
19957		Half Marriage (1929)
19993		The Hollywood Revue of 1929 (1929)		Musical
19999		The Hoose-Gow (1929)		Comedy|Short
20030		The Iron Mask (1929)		Adventure|Drama|History
20112		The Love Parade (1929)		Comedy|Musical|Romance
20122		Lucky Star (1929)		Drama|Romance
20142		The Manxman (1929)		Drama|Romance
20161		Men O'War (1929)		Short|Comedy|Family
20163		Menschen am Sonntag (1930)		Comedy|Drama|Romance
20264		Perfect Day (1929)		Short|Comedy
20286		Prapancha Pash (1929)		Adventure|Drama|Romance
20471		Synthetic Sin (1929)		Comedy
20475		Tagebuch einer Verlorenen (1929)		Drama
20487		That's My Wife (1929)		Comedy|Short
20489		They Go Boom! (1929)		Comedy|Short
20514		The Trespasser (1929)
20530		Un chien andalou (1929)		Short
20531		Unaccustomed As We Are (1929)		Comedy|Short
20572		Welcome Danger (1929)		Comedy
20581		Where East Is East (1929)		Drama|Romance
20629		All Quiet on the Western Front (1930)		Drama|War
20640		Animal Crackers (1930)		Comedy|Musical
20641		Anna Christie (1930)		Drama|Romance
20678		Below Zero (1930)		Short|Comedy
20686		The Big House (1930)		Crime|Drama|Romance
20693		Billy the Kid (1930)		Biography|Drama|Romance
20697		Der blaue Engel (1930)		Drama|Music
20698		Blotto (1930)		Short|Comedy
20708		Brats (1930)		Comedy|Short|Family
20768		City Girl (1930)		Drama|Romance
20827		The Divorcee (1930)		Romance|Drama
20859		Escape! (1930)		Crime|Drama
20902		Free and Easy (1930)		Comedy|Musical
20960		Hell's Angels (1930)		Drama|War
20979		Hog Wild (1930)		Short|Comedy
20980		Hogaraka ni ayume (1930)		Crime|Drama|Film-Noir
20987		Hook Line and Sinker (1930)		Comedy|Romance
21013		Journey's End (1930)		Drama|War
21054		The Laurel-Hardy Murder Case (1930)		Comedy|Short|Crime
21079		Little Caesar (1931)		Crime|Drama|Film-Noir
21156		Morocco (1930)		Romance|Drama
21165		Murder! (1930)		Crime|Mystery|Thriller
21182		Night Owls (1930)		Short|Comedy
21283		Rakudai wa shitakeredo (1930)
21331		Le sang d'un pote (1932)		Fantasy
21406		Sono yo no tsuma (1930)		Crime|Drama
21409		Sous les toits de Paris (1930)		Comedy|Drama|Romance
21542		Westfront 1918	Vier von der Infanterie (1930)		Drama|Romance|War
21571		Zemlya (1930)		Drama
21576		Ë propos de Nice (1930)		Documentary|Short|Comedy
21577		L'ge d'or (1930)		Comedy|Drama|Horror
21636		The Bad Sister (1931)		Drama
21646		Beau Hunks (1931)		Short|Comedy
21684		Born to Love (1931)
21738		Chickens Come Home- (1931)		Short|Comedy
21739		La chienne (1931)		Drama
21746		Cimarron (1931)		Drama|Western
21749		City Lights (1931)		Comedy|Drama|Romance
21755		Come Clean (1931)		Short|Comedy
21785		Daughter of the Dragon (1931)
21814		Dracula (1931)		Horror
21861		Fighting Caravans (1931)		Romance|Western
21884		Frankenstein (1931)		Drama|Horror|Sci-Fi
21885		A Free Soul (1931)		Crime|Drama|Romance
21890		The Front Page (1931)		Comedy
22017		Kameradschaft (1931)		Drama
22048		Shukujo to hige (1931)		Comedy|Romance
22058		Laughing Gravy (1931)		Short|Comedy
22080		Limite (1931)		Drama|Romance
22100		M (1931)		Crime|Drama|Thriller
22117		The Man in Possession (1931)		Comedy
22125		Marius (1931)		Comedy|Drama|Romance
22149		Millie (1931)
22150		Le million (1931)		Musical|Comedy
22158		Monkey Business (1931)		Comedy|Musical
22183		Mdchen in Uniform (1931)		Drama|Romance
22204		Niemandsland (1931)		Drama|War
22208		Night Nurse (1931)		Crime|Drama|Mystery
22251		Pardon Us (1931)		Comedy|Crime|Drama
22279		Private Lives (1931)		Comedy|Drama
22286		The Public Enemy (1931)		Crime|Drama
22335		Safe in Hell (1931)
22339		Santa (1932)		Drama
22395		The Skin Game (1931)		Drama
22397		Skippy (1931)
22403		Smart Money (1931)		Crime|Drama
22454		Svengali (1931)		Drama|Horror|Sci-Fi
22458		Tabu	A Story of the South Seas (1931)		Drama|Romance|Adventure
22462		Taris, roi de l'eau (1931)		Documentary|Short|Sport
22495		Trader Horn (1931)		Adventure|Romance
22517		Under 18 (1931)		Romance|Drama
22599		Ë nous la libert (1931)		Comedy|Musical
22628		The Animal Kingdom (1932)		Comedy|Drama
22630		Any Old Port! (1932)		Short|Comedy
22694		Das blaue Licht (1932)		Drama|Fantasy|Mystery
22718		Boudu sauv des eaux (1932)		Comedy
22732		Buzzin' Around (1933)		Short|Comedy
22778		The Conquerors (1932)
22782		County Hospital (1932)		Short|Comedy
22787		Les croix de bois (1932)		Drama|War
22792		The Crowd Roars (1932)		Drama|Action
22807		The Dentist (1932)		Comedy|Short
22817		The Devil's Cabaret (1930)		Comedy|Musical|Short
22834		Downstairs (1932)		Drama
22835		Dr. Jekyll and Mr. Hyde (1931)		Horror|Sci-Fi
22879		A Farewell to Arms (1932)
22883		The Fatal Glass of Beer (1933)		Short|Comedy
22913		Freaks (1932)		Drama|Horror
22958		Grand Hotel (1932)		Drama|Romance
22981		Haunted Gold (1932)		Mystery|Western
22991		Hell's House (1932)		Drama
22994		Helpmates (1932)		Short|Comedy
23027		Horse Feathers (1932)		Comedy|Musical|Romance
23037		Las Hurdes (1933)		Documentary|Short
23042		I Am a Fugitive from a Chain Gang (1932)		Crime|Drama|Film-Noir
23054		The Impassive Footman (1932)		Crime|Drama
23130		Let Me Explain, Dear (1932)		Comedy
23158		Love Me Tonight (1932)		Comedy|Musical|Romance
23194		The Mask of Fu Manchu (1932)		Adventure|Horror|Sci-Fi
23202		Me and My Gal (1932)		Drama|Comedy|Romance
23238		The Most Dangerous Game (1932)		Adventure|Horror|Mystery
23245		The Mummy (1932)		Fantasy|Horror|Romance
23249		Murders in the Rue Morgue (1932)		Crime|Horror|Mystery
23251		The Music Box (1932)		Comedy|Short
23266		Night After Night (1932)		Comedy|Drama
23285		Number Seventeen (1932)		Crime|Mystery|Thriller
23293		The Old Dark House (1932)
23300		On the Loose (1931)		Comedy|Short
23302		Once in a Lifetime (1932)		Comedy
23303		One Hour with You (1932)		Comedy|Musical|Romance
23305		One Way Passage (1932)		Comedy|Drama|Romance
23312		Pack Up Your Troubles (1932)		Comedy|War
23327		Penguin Pool Murder (1932)		Comedy|Drama|Mystery
23333		The Phantom Express (1932)		Mystery|Thriller
23349		Polly of the Circus (1932)		Comedy|Drama
23362		The Purchase Price (1932)		Drama|Comedy
23369		Rain (1932)		Drama
23395		Rich and Strange (1931)		Comedy|Romance|Thriller
23427		Scarface (1932)		Action|Crime|Drama
23439		Scram! (1932)		Comedy|Short
23458		Shanghai Express (1932)		Adventure|Drama|Romance
23563		Das Testament des Dr. Mabuse (1933)		Crime
23578		Their First Mistake (1932)		Comedy|Short
23583		The Thirteenth Guest (1932)		Comedy|Mystery|Thriller
23590		Three on a Match (1932)		Crime|Drama|Romance
23613		Towed in a Hole (1932)		Comedy|Short
23622		Trouble in Paradise (1932)		Comedy|Crime|Romance
23634		Otona no miru ehon - Umarete wa mita keredo (1932)		Comedy|Drama
23640		Unheimliche Geschichten (1932)		Comedy|Sci-Fi|Horror
23642		Union Depot (1932)		Comedy|Drama|Romance
23649		Vampyr (1932)		Horror
23685		The Wet Parade (1932)		Drama|History|Romance
23686		What Price Hollywood? (1932)		Drama
23694		White Zombie (1932)		Horror
23753		Alice in Wonderland (1933)		Adventure|Family|Fantasy
23775		Baby Face (1933)		Drama|Romance
23785		Beauty for Sale (1933)
23814		The Bitter Tea of General Yen (1932)
23817		Blondie Johnson (1933)		Crime|Drama
23848		Broadway to Hollywood (1933)		History|Musical
23858		Busy Bodies (1933)		Short|Comedy
23876		Cavalcade (1933)		Drama|Romance|War
23902		El compadre Mendoza (1934)		Drama|War
23923		A Cuckoo in the Nest (1933)		Comedy
23926		Dancing Lady (1933)		Comedy|Musical|Romance
23937		Dekigokoro (1933)		Drama
23940		Design for Living (1933)		Comedy|Romance
23948		Dinner at Eight (1933)		Comedy|Drama
23950		Dirty Work (1933)		Short|Comedy
23960		Double Harness (1933)
23969		Duck Soup (1933)		Comedy|Musical
24028		Footlight Parade (1933)		Comedy|Musical|Romance
24034		42nd Street (1933)		Comedy|Musical|Romance
24054		The Ghost Camera (1933)
24069		Gold Diggers of 1933 (1933)		Comedy|Drama|Musical
24083		Hallelujah I'm a Bum (1933)		Comedy|Drama|Musical
24092		Havana Widows (1933)		Comedy
24120		Hijsen no onna (1933)		Crime|Drama|Romance
24124		His Private Secretary (1933)		Comedy|Romance
24166		I'm No Angel (1933)		Comedy|Musical|Romance
24183		International House (1933)		Comedy
24184		The Invisible Man (1933)		Horror|Sci-Fi
24188		Island of Lost Souls (1932)		Adventure|Horror|Romance
24216		King Kong (1933)		Adventure|Fantasy
24252		Liebelei (1933)		Drama|Romance
24264		Little Women (1933)		Drama|Family|Romance
24316		Me and My Pal (1933)		Short|Comedy
24335		The Midnight Patrol (1933)		Short|Comedy
24353		Morning Glory (1933)		Drama|Romance
24402		Okraina (1933)		Drama|War
24450		Picture Snatcher (1933)		Drama|Crime
24473		The Private Life of Henry VIII. (1933)		Biography|Comedy|Drama
24481		Queen Christina (1933)		Biography|Drama|History
24548		She Done Him Wrong (1933)		Comedy|Drama|History
24554		A Shriek in the Night (1933)		Comedy|Crime|Mystery
24601		Sons of the Desert (1933)		Comedy
24659		Those Were the Days (1934)		Comedy
24660		Three Little Pigs (1933)		Animation|Musical|Family
24706		Twice Two (1933)		Comedy|Short
24747		Waltzes from Vienna (1934)		Biography|Music|Romance
24803		Zro de conduite	Jeunes diables au collge (1933)		Short|Comedy|Drama
24831		Anne of Green Gables (1934)		Comedy|Drama|Family
24844		L'Atalante (1934)		Comedy|Drama|Romance
24852		Babes in Toyland (1934)		Comedy|Family|Fantasy
24873		Belle of the Nineties (1934)		Comedy|Drama
24894		The Black Cat (1934)		Horror|Crime|Adventure
24914		Bright Eyes (1934)		Comedy|Drama|Family
24933		Bulldog Jack (1935)		Comedy|Crime|Mystery
24989		The Clairvoyant (1934)		Drama|Mystery|Romance
25004		The Count of Monte Cristo (1934)		Action|Adventure|Drama
25132		Forsaking All Others (1934)		Comedy|Drama|Romance
25164		The Gay Divorcee (1934)		Comedy|Musical|Romance
25187		Going Spanish (1934)		Comedy|Musical|Short
25263		Hollywood Party (1934)		Comedy|Musical
25272		The House of Rothschild (1934)		Biography|Drama|History
25290		I've Got Your Number (1934)		Comedy|Romance
25301		Imitation of Life (1934)		Drama|Romance
25316		It Happened One Night (1934)		Comedy|Romance
25318		It's a Gift (1934)		Comedy
25330		Jimmy the Gent (1934)		Comedy|Crime|Drama
25335		Judge Priest (1934)		Comedy|Drama|Romance
25373		The Lawless Frontier (1934)		Romance|Western
25409		The Little Minister (1934)		Drama|Romance
25413		The Live Ghost (1934)		Short|Comedy
25452		The Man Who Knew Too Much (1934)		Crime|Mystery|Thriller
25456		Man of Aran (1934)		Documentary
25461		Mandalay (1934)		Drama
25464		Manhattan Melodrama (1934)		Crime|Drama|Romance
25492		The Merry Frinks (1934)		Comedy|Drama
25494		Merry Wives of Reno (1934)		Comedy
25586		Of Human Bondage (1934)		Drama|Romance
25590		The Old Fashioned Way (1934)		Comedy
25591		Oliver the Eighth (1934)		Short|Comedy
25592		On demande une brute (1934)		Short
25641		Peculiar Penguins (1934)		Animation|Short|Comedy
25746		The Scarlet Empress (1934)		Drama|History|Romance
25759		The Secret of the Loch (1934)		Adventure|Fantasy|Comedy
25803		Smarty (1934)		Comedy
25862		Tarzan and His Mate (1934)		Action|Adventure
25873		Them Thar Hills (1934)		Comedy|Short
25878		The Thin Man (1934)		Comedy|Crime|Mystery
25905		Transatlantic Merry-Go-Round (1934)		Comedy|Musical|Mystery
25913		Triumph des Willens (1935)		Documentary|History|War
25919		Twentieth Century (1934)		Comedy|Romance
25929		Ukikusa monogatari (1934)		Drama
25948		Viva Villa! (1934)		Biography|Western
26029		The 39 Steps (1935)		Mystery|Thriller
26040		Aerograd (1935)		Drama
26123		The Black Room (1935)		Crime|Horror
26138		Bride of Frankenstein (1935)		Comedy|Drama|Horror
26174		Captain Blood (1935)		Action|Adventure
26202		Cheer Up (1936)		Musical
26221		Clive of India (1935)		Action|Adventure|Biography
26246		Crime and Punishment (1935)		Crime|Drama
26252		Curly Top (1935)		Family|Musical|Romance
26258		Dandy Dick (1935)		Comedy
26261		Dangerous (1935)		Drama
26266		The Personal History, Adventures, Experience, &amp; Observation of David Copperfield the Younger (1935)		Adventure|Drama|Romance
26276		The Devil Is a Woman (1935)		Comedy|Drama|Romance
26312		Emil and the Detectives (1935)		Adventure|Family
26362		The Fixer Uppers (1935)		Short|Comedy
26394		Gai dimanche! (1935)		Short
26406		The Ghost Goes West (1935)
26465		Here Comes Cookie (1935)		Comedy|Music
26529		The Informer (1935)		Drama
26614		Lawless Range (1935)		Western
26714		A Midsummer Night's Dream (1935)		Comedy|Fantasy|Romance
26721		Miss Pacific Fleet (1935)		Comedy|Romance
26743		Maria Marten, or The Murder in the Red Barn (1935)		Crime|Drama
26752		Mutiny on the Bounty (1935)		Adventure|Drama|History
26756		The Mystery Man (1935)
26768		Naughty Marietta (1935)
26778		A Night at the Opera (1935)		Comedy|Music|Musical
26866		Peter Ibbetson (1935)		Drama|Fantasy|Romance
26868		The Phantom Light (1935)		Mystery|Thriller
26912		The Raven (1935)		Horror
26921		Remember Last Night? (1935)
26966		Sanders of the River (1935)		Adventure|Drama
26971		A Scream in the Night (1935)		Crime|Mystery|Thriller
26983		She (1935)		Adventure|Fantasy|Romance
27075		A Tale of Two Cities (1935)		Drama|History|Romance
27089		Thicker Than Water (1935)		Comedy|Short
27090		Things Are Looking Up (1935)		Comedy
27113		Tit for Tat (1935)		Comedy|Short|Family
27125		Top Hat (1935)		Comedy|Musical|Romance
27131		The Tunnel (1935)		Drama|Sci-Fi
27133		Traveling Saleslady (1935)		Comedy|Romance
27194		Werewolf of London (1935)		Drama|Fantasy|Horror
27258		Adventure in Manhattan (1936)		Comedy|Crime|Drama
27302		Anything Goes (1936)		Comedy|Musical
27311		As You Like It (1936)		Drama|Comedy|Romance
27327		El bailarn y el trabajador (1936)		Comedy
27331		Banjo on My Knee (1936)		Comedy|Drama|Romance
27342		La belle quipe (1936)		Drama
27347		The Beloved Vagabond (1936)		Drama|Musical
27376		The Bohemian Girl (1936)		Comedy|Musical
27387		Born to Dance (1936)		Musical|Comedy
27438		The Charge of the Light Brigade (1936)		Action|Adventure|Romance
27442		Charlie Chan's Secret (1936)		Comedy|Crime|Horror
27462		Conflict (1936)		Drama|Romance|Sport
27478		Le crime de Monsieur Lange (1936)		Comedy|Crime|Drama
27481		The Crimes of Stephen Hawke (1936)		Crime|Drama|Thriller
27532		Dodsworth (1936)		Drama|Romance
27545		Dracula's Daughter (1936)		Drama|Fantasy|Horror
27630		Follow the Fleet (1936)		Comedy|Musical|Romance
27652		Fury (1936)		Crime|Drama|Film-Noir
27657		The Garden of Allah (1936)		Adventure|Drama|Romance
27664		The General Died at Dawn (1936)		Adventure|Crime|Film-Noir
27686		Gold Diggers of 1937 (1936)		Comedy|Musical|Romance
27698		The Great Ziegfeld (1936)		Biography|Drama|Musical
27714		Half Shot Shooters (1936)		Comedy|Short
27752		Hitori musuko (1936)		Drama
27765		The House of the Spaniard (1936)		Adventure|Crime
27796		Intermezzo (1936)		Drama|Romance
27800		The Invisible Ray (1936)		Horror|Sci-Fi|Thriller
27859		Laburnum Grove (1936)
27876		The Lawless Nineties (1936)		Western
27884		Libeled Lady (1936)
27893		Little Lord Fauntleroy (1936)		Drama|Family
27948		Mary of Scotland (1936)		Biography|Drama|History
27959		A Message to Garcia (1936)		Drama|Romance
27977		Modern Times (1936)		Comedy|Drama|Romance
27996		Mr. Deeds Goes to Town (1936)		Comedy|Drama|Romance
28004		Murder with Pictures (1936)		Crime|Mystery
28010		My Man Godfrey (1936)		Romance|Comedy
28021		Naniwa erej (1936)		Drama
28030		Night Mail (1936)		Short|Documentary
28074		The Pace That Kills (1935)		Drama
28141		The Prisoner of Shark Island (1936)		Biography|Drama|History
28203		Romeo and Juliet (1936)		Drama|Romance
28212		Sabotage (1936)		Thriller
28231		Secret Agent (1936)		Mystery|Thriller
28232		Secret Patrol (1936)		Action|Adventure|Romance
28241		Shadow of Chinatown (1936)		Crime|Horror|Sci-Fi
28275		Soigne ton gauche (1936)		Short|Comedy|Sport
28333		Swing Time (1936)		Comedy|Musical|Romance
28346		Tell Your Children (1936)		Drama
28358		Things to Come (1936)		Drama|Sci-Fi
28436		U samogo sinego morya (1936)		Drama|Musical|Romance
28445		Partie de campagne (1936)		Short|Comedy|Drama
28484		We Who Are About to Die (1937)		Crime|Drama
28557		Affairs of Cappy Ricks (1937)		Comedy|Drama
28597		The Awful Truth (1937)		Comedy|Romance
28663		Brief Ecstasy (1937)		Drama|Romance
28670		Bulldog Drummond's Revenge (1937)		Adventure|Mystery
28683		Camille (1936)		Drama|Romance
28691		Captains Courageous (1937)		Adventure|Drama|Family
28697		Cash and Carry (1937)		Comedy|Short
28772		A Day at the Races (1937)		Comedy|Sport
28944		De goede aarde (1937)		Drama|Romance
28950		La grande illusion (1937)		Drama|War
28988		Heidi, het stiefkind (1937)		Family|Drama
29146		The Life of Emile Zola (1937)		Biography|Drama
29162		Lost Horizon (1937)		Adventure|Drama|Fantasy
29179		Madame X (1937)		Drama
29192		Make Way for Tomorrow (1937)		Drama|Romance
29201		The Man Who Could Work Miracles (1936)		Comedy|Fantasy
29284		My Favorite Wife (1940)		Comedy|Romance
29314		Ninj kami fsen (1937)		Drama
29322		Niets is heilig (1937)		Comedy|Drama|Romance
29442		The Prisoner of Zenda (1937)		Adventure|Drama|Romance
29453		Pp le Moko (1937)		Crime|Drama|Romance
29499		Rosalie (1937)		Drama|Musical
29539		Seventh Heaven (1937)		Drama|Romance
29546		Shall We Dance (1937)		Comedy|Musical|Romance
29583		Snow White and the Seven Dwarfs (1937)		Animation|Family|Fantasy
29594		Spaansche aarde (1937)		Documentary|War
29604		Stage Door (1937)		Comedy|Drama
29606		A Star Is Born (1937)		Drama
29608		Stella Dallas (1937)		Drama|Romance
29658		They Won't Forget (1937)		Drama|Film-Noir|Mystery
29671		The Ticket of Leave Man (1937)		Crime|Drama|Thriller
29682		Topper (1937)		Comedy|Fantasy|Romance
29725		Varsity Show (1937)		Musical
29747		Way Out West (1937)		Comedy|Western
29772		Whom the Gods Love	The Original Story of Mozart and His Wife (1936)		Drama
29808		You Only Live Once (1937)		Crime|Drama|Film-Noir
29811		Young and Innocent (1937)		Crime|Mystery|Romance
29843		The Adventures of Robin Hood (1938)		Action|Adventure|Romance
29844		The Adventures of Tom Sawyer (1938)		Family|Adventure
29850		Aleksandr Nevskiy (1938)		Action|Drama|History
29861		Haar grootste offer (1938)		Comedy|Drama|Romance
29870		Engelen met smerige gezichten (1938)		Crime|Drama|Film-Noir
29892		The Bad Man of Brimstone (1937)		Western
29923		Block-Heads (1938)		Comedy|War
29942		Boys Town (1938)		Biography|Drama
29947		Bringing Up Baby (1938)		Comedy|Romance
29957		Het dierlijke in de mens (1938)		Crime|Drama
29989		Child Bride (1938)		Drama
29992		A Christmas Carol (1938)		Drama|Family|Fantasy
30127		De vrouw van de bakker (1938)		Comedy|Drama
30174		The Gaunt Stranger (1938)		Drama|Mystery
30241		Holiday (1938)		Comedy|Romance
30265		If I Were King (1938)		Adventure|History
30287		Een gevaarlijke vrouw (1938)		Drama|Romance
30341		The Lady Vanishes (1938)		Comedy|Mystery|Thriller
30372		My Irish Molly (1938)		Musical
30413		Mannequin (1937)		Drama
30522		Olympia 1. Teil - Fest der Vlker (1938)		Documentary|Sport
30523		Olympia 2. Teil - Fest der Schnheit (1938)		Documentary|Sport
30569		Penny Paradise (1938)		Comedy
30637		Pygmalion (1938)		Comedy|Drama|Romance
30643		Le quai des brumes (1938)		Crime|Drama|Romance
30657		Rebecca of Sunnybrook Farm (1938)		Family|Comedy|Drama
30714		Santa Fe Stampede (1938)		Western
30732		Service de Luxe (1938)		Comedy
30744		The Shopworn Angel (1938)		Drama|Romance|War
30754		Sinners in Paradise (1938)		Drama
30824		Swiss Miss (1938)		Comedy|Musical
30848		Test Pilot (1938)		Drama|Romance
30879		Too Hot to Handle (1938)		Comedy|Adventure|Romance
30922		Vacation from Love (1938)		Comedy
30993		You Can't Take It with You (1938)		Comedy|Drama|Romance
31022		The Adventures of Sherlock Holmes (1939)		Crime|Mystery|Thriller
31054		Arrest Bulldog Drummond (1939)		Adventure|Sci-Fi
31055		The Arsenal Stadium Mystery (1939)		Comedy|Crime|Sport
31060		At the Circus (1939)		Comedy|Musical
31066		Babes in Arms (1939)		Comedy|Musical
31067		Bachelor Mother (1939)
31072		Bad Little Angel (1939)		Drama
31088		Beau Geste (1939)		Action|Adventure|Drama
31143		The Cat and the Canary (1939)		Comedy|Horror|Mystery
31147		Charlie Chan at Treasure Island (1939)		Comedy|Crime|Horror
31152		Cheer Boys Cheer (1939)		Comedy
31210		Dark Victory (1939)		Drama|Romance
31229		The Devil's Daughter (1939)		Horror|Romance
31235		Dodge City (1939)		Western
31252		Drums Along the Mohawk (1939)		Drama|Romance|War
31289		The Face at the Window (1939)		Drama|Horror
31322		The Flying Deuces (1939)		Comedy
31334		The Four Feathers (1939)		Adventure|Drama|Romance
31359		Gaslight (1940)		Thriller
31381		Gone with the Wind (1939)		Drama|Romance|War
31385		Goodbye, Mr. Chips (1939)		Drama|Romance
31394		The Green Hornet (1940)		Adventure|Crime|Drama
31398		Gunga Din (1939)		Adventure|Comedy|War
31442		Honolulu (1939)		Comedy|Musical|Romance
31448		The Hound of the Baskervilles (1939)		Mystery|Thriller
31455		The Hunchback of Notre Dame (1939)		Drama|Romance
31473		Idiot's Delight (1939)		Comedy|Drama|Musical
31477		In Name Only (1939)		Drama|Romance
31505		Jamaica Inn (1939)		Adventure|Crime
31514		Le jour se lve (1939)		Crime|Drama|Romance
31516		Juarez (1939)		Biography|Drama|History
31536		King of the Underworld (1939)
31575		The Lion Has Wings (1939)		Drama|War
31580		The Little Princess (1939)		Comedy|Drama|Family
31602		Made for Each Other (1939)		Comedy|Drama|Romance
31614		The Man They Could Not Hang (1939)		Crime|Horror|Sci-Fi
31647		Midnight (1939)		Comedy|Romance
31650		The Mikado (1939)
31679		Mr. Smith Goes to Washington (1939)		Drama
31680		Mr. Wong in Chinatown (1939)		Mystery
31725		Ninotchka (1939)		Comedy|Romance
31742		Of Mice and Men (1939)		Drama
31746		Oily to Bed, Oily to Rise (1939)		Comedy|Short
31754		On Borrowed Time (1939)		Comedy|Drama|Fantasy
31762		Only Angels Have Wings (1939)		Adventure|Drama|Film-Noir
31796		The Phantom Creeps (1939)		Sci-Fi
31804		Poison Pen (1939)		Drama
31826		The Private Lives of Elizabeth and Essex (1939)		Biography|Drama|History
31828		The Proud Valley (1940)		Drama|Music
31831		Q Planes (1939)		Comedy|Drama|Mystery
31842		The Real Glory (1939)		History|War
31851		The Return of Doctor X (1939)		Horror|Mystery|Sci-Fi
31867		The Roaring Twenties (1939)		Crime|Drama|Film-Noir
31877		Rose of Washington Square (1939)		Drama|Musical
31885		La rgle du jeu (1939)		Comedy|Drama|Romance
31951		The Son of Frankenstein (1939)		Sci-Fi|Horror|Drama
31968		The Spy in Black (1939)		Thriller|War
31971		Stagecoach (1939)		Adventure|Western
31983		The Story of Vernon and Irene Castle (1939)		Biography|Musical|Romance
32007		Tarzans's verbanning (1939)		Action|Adventure|Family
32045		Torchy Runs for Mayor (1939)		Action|Adventure|Comedy
32110		The Ware Case (1938)		Drama|Mystery
32138		The Wizard of Oz (1939)		Adventure|Family|Fantasy
32143		The Women (1939)		Comedy|Drama
32145		Wuthering Heights (1939)		Drama|Romance
32153		You Can't Get Away with Murder (1939)
32154		Young Man's Fancy (1939)		Comedy
32155		Young Mr. Lincoln (1939)		Biography|Drama
32156		Zangiku monogatari (1939)		Drama|Romance
32194		All This, and Heaven Too (1940)		Drama|Romance
32234		The Bank Dick (1940)		Comedy
32245		Before I Hang (1940)		Crime|Horror|Sci-Fi
32258		Black Friday (1940)		Drama|Horror|Sci-Fi
32290		Buck Rogers (1939)		Adventure|Family|Fantasy
32338		Christmas in July (1940)		Comedy|Romance
32339		A Chump at Oxford (1940)		Comedy
32349		Comrade X (1940)		Comedy|Romance
32366		Crimes at the Dark House (1940)		Crime|Drama
32376		Dance, Girl, Dance (1940)		Comedy|Drama|Musical
32390		The Devil Bat (1940)		Horror|Sci-Fi
32432		Edison, the Man (1940)		Biography|Drama
32455		Fantasia (1940)		Animation|Family|Fantasy
32484		Foreign Correspondent (1940)		Action|Romance|Thriller
32536		Go West (1940)		Comedy|Musical|Western
32551		The Grapes of Wrath (1940)		Drama
32553		The Great Dictator (1940)		Comedy|Drama|War
32554		The Great McGinty (1940)		Comedy
32559		The Green Hornet Strikes Again! (1940)		Action|Adventure|Crime
32599		His Girl Friday (1940)		Comedy|Drama|Romance
32609		The House Across the Bay (1940)		Crime|Drama
32611		How High Is Up? (1940)		Comedy|Short
32635		The Invisible Man Returns (1940)		Drama|Horror|Mystery
32636		Invisible Stripes (1939)		Crime|Drama|Film-Noir
32637		The Invisible Woman (1940)		Comedy|Romance|Sci-Fi
32638		Irene (1940)		Comedy|Musical|Romance
32643		It All Came True (1940)		Comedy|Crime|Drama
32651		Johnny Apollo (1940)		Crime|Drama|Film-Noir
32676		Knute Rockne All American (1940)		Biography|Drama|Sport
32701		The Letter (1940)		Crime|Drama|Film-Noir
32762		The Mark of Zorro (1940)		Action|Adventure|Romance
32811		The Mortal Storm (1940)		Drama
32818		The Mummy's Hand (1940)		Adventure|Horror
32828		My Little Chickadee (1940)		Comedy|Western
32829		My Love Came Back (1940)		Comedy|Drama|Music
32842		Night Train to Munich (1940)		Comedy|Thriller|War
32863		The Old South (1940)		Short|History
32873		One Night in the Tropics (1940)		Comedy|Music
32881		Our Town (1940)		Drama|Romance
32903		Phantom of Chinatown (1940)		Action|Crime|Drama
32904		The Philadelphia Story (1940)		Comedy|Romance
32910		Pinocchio (1940)		Animation|Family|Fantasy
32943		Tweestrijd der gevoelens (1940)		Drama|Romance
32946		Primrose Path (1940)		Drama
32976		Rebecca (1940)		Drama|Mystery|Thriller
32981		Remember the Night (1940)		Comedy|Drama|Romance
33022		Saps at Sea (1940)		Comedy
33028		The Sea Hawk (1940)		Action|Adventure|Romance
33029		Second Chorus (1940)		Comedy|Romance|Musical
33031		The Four Just Men (1939)		Thriller|Drama|Mystery
33045		The Shop Around the Corner (1940)		Comedy|Drama|Romance
33105		Strange Cargo (1940)		Drama|Romance
33107		Stranger on the Third Floor (1940)		Crime|Drama|Film-Noir
33149		They Drive by Night (1940)		Crime|Drama|Film-Noir
33152		The Thief of Bagdad (1940)		Adventure|Family|Fantasy
33234		Wagon Train (1940)		Comedy|Drama|History
33253		The Westerner (1940)		Drama|Romance|Western
33281		You Nazty Spy! (1940)		Comedy|Short
33313		Across the Sierras (1941)		Action|Music|Romance
33317		Adventures of Captain Marvel (1941)		Action|Adventure|Fantasy
33373		Ball of Fire (1941)		Comedy|Romance
33382		Bedtime Story (1941)		Comedy|Romance
33436		Buck Privates (1941)		Comedy|Musical
33455		Caught in the Draft (1941)		Comedy|Romance|War
33467		Citizen Kane (1941)		Drama|Mystery
33477		Come Live with Me (1941)		Comedy|Romance
33517		A Date with the Falcon (1942)		Crime|Drama|Mystery
33533		The Devil and Miss Jones (1941)		Comedy|Romance
33553		Dr. Jekyll and Mr. Hyde (1941)		Drama|Horror|Sci-Fi
33558		Dressed to Kill (1941)		Crime|Mystery
33563		Dumbo (1941)		Animation|Family|Musical
33627		49th Parallel (1941)		Drama|War|Thriller
33650		The Gay Falcon (1941)		Crime|Drama|Mystery
33651		The Gay Parisian (1941)		Short|Musical|Romance
33676		Great Guns (1941)		Comedy|Romance|War
33712		Here Comes Mr. Jordan (1941)		Fantasy|Comedy|Romance
33717		High Sierra (1941)		Adventure|Crime|Drama
33723		Hold That Ghost (1941)		Adventure|Comedy|Music
33729		How Green Was My Valley (1941)		Drama|Family
33739		I Thank You (1941)		Comedy
33740		I Wake Up Screaming (1941)		Crime|Drama|Film-Noir
33754		In the Navy (1941)		Comedy|Musical|Romance
33787		King of the Zombies (1941)		Comedy|Horror
33804		The Lady Eve (1941)		Comedy|Romance
33821		Law of the Tropics (1941)		Drama|Romance
33836		The Little Foxes (1941)		Drama|Romance
33849		The Lone Wolf Takes a Chance (1941)		Drama|Mystery
33867		Maisie Was a Lady (1941)		Comedy|Drama
33870		The Maltese Falcon (1941)		Crime|Drama|Film-Noir
33871		A Man Betrayed (1941)		Comedy|Crime|Drama
33873		Man Hunt (1941)		Drama|Thriller|War
33874		The Man Who Came to Dinner (1942)		Comedy|Romance
33879		Man Made Monster (1941)		Drama|Horror|Sci-Fi
33891		Meet John Doe (1941)		Comedy|Drama|Romance
33902		Men of Boys Town (1941)		Drama
33922		Mr. & Mrs. Smith (1941)		Comedy|Romance
33945		Never Give a Sucker an Even Break (1941)		Comedy|Musical
34012		Penny Serenade (1941)		Drama|Romance
34091		The Reluctant Dragon (1941)		Animation|Comedy|Family
34167		Sergeant York (1941)		Biography|Drama|History
34175		The Shanghai Gesture (1941)		Crime|Drama|Film-Noir
34198		Skylark (1941)		Comedy|Romance
34204		The Smiling Ghost (1941)		Comedy|Mystery
34224		Spooks Run Wild (1941)		Horror|Comedy
34232		Steel Against the Sky (1941)		Action|Adventure|Comedy
34236		The Strawberry Blonde (1941)		Comedy|Romance
34240		Sullivan's Travels (1941)		Adventure|Comedy|Drama
34248		Suspicion (1941)		Mystery|Thriller
34274		That Uncertain Feeling (1941)		Comedy
34298		Todake no kyodai (1941)		Drama
34384		Western Union (1941)		History|Western
34386		When Ladies Meet (1941)		Comedy|Drama|Romance
34398		The Wolf Man (1941)		Drama|Fantasy|Horror
34409		You'll Never Get Rich (1941)		Comedy|Musical|Romance
34428		Across the Pacific (1942)		Action|Adventure|Drama
34433		The Affairs of Martha (1942)		Comedy|Romance
34445		Alias Boston Blackie (1942)		Drama|Mystery
34449		Onder het asphalt van New York (1941)		Action|Comedy|Crime
34458		Andy Hardy's Double Life (1942)		Comedy|Family|Romance
34478		L'assassin habite... au 21 (1942)		Comedy|Mystery|Thriller
34492		Bambi (1942)		Animation|Drama|Family
34493		I bambini ci guardano (1944)		Drama
34514		The Big Street (1942)		Drama|Music|Romance
34522		The Black Swan (1942)		Action|Adventure|Drama
34540		The Boogie Man Will Get You (1942)		Comedy|Horror
34546		Bowery at Midnight (1942)		Crime|Thriller
34583		Casablanca (1942)		Drama|Romance|War
34586		Castle in the Desert (1942)		Comedy|Crime|Mystery
34587		Cat People (1942)		Film-Noir|Horror|Thriller
34591		Chichi ariki (1942)		Drama
34618		The Courtship of Andy Hardy (1942)		Comedy
34646		Desperate Journey (1942)		Action|Adventure|Drama
34694		De greep des doods (1943)		Drama|War
34711		Eyes in the Night (1942)		Crime|Mystery
34716		The Falcon Takes Over (1942)		Crime|Mystery|Thriller
34717		The Falcon's Brother (1942)		Crime|Drama|Mystery
34734		The First of the Few (1942)		Adventure|Biography|Drama
34742		De vliegende tijgers (1942)		Action|Drama|War
34778		Gentleman Jim (1942)		Biography|Drama|Romance
34784		Get Hep to Love (1942)		Drama|Musical
34786		The Ghost of Frankenstein (1942)		Drama|Horror|Sci-Fi
34798		The Glass Key (1942)		Crime|Drama|Film-Noir
34810		The Great Gildersleeve (1942)		Comedy
34856		Hitler's Children (1943)		Drama|Romance
34862		Holiday Inn (1942)		Comedy|Drama|Musical
34881		I Married a Witch (1942)		Comedy|Fantasy|Romance
34883		I Was Framed (1942)		Action|Adventure|Crime
34890		In This Our Life (1942)		Drama
34891		In Which We Serve (1942)		Drama|War
34902		Invisible Agent (1942)		Adventure|Comedy|Romance
34922		Journey Into Fear (1943)		Drama|Film-Noir|Thriller
34936		Keeper of the Flame (1942)		Drama|Mystery
34946		Kings Row (1942)		Drama|Mystery|Romance
34978		Listen to Britain (1942)		Documentary|Short
34985		The Living Ghost (1942)		Horror|Mystery|Thriller
35013		The Magic of Make-up (1942)		Documentary
35015		The Magnificent Ambersons (1942)		Drama|Romance
35017		La main du diable (1943)		Fantasy|Horror
35018		Maisie Gets Her Man (1942)		Comedy|Romance
35047		Matri-Phony (1942)		Short|Comedy
35082		Moontide (1942)		Crime|Drama|Film-Noir
35093		Mrs. Miniver (1942)		Drama|Romance|War
35096		The Mummy's Tomb (1942)		Action|Adventure|Drama
35103		My Gal Sal (1942)		Biography|Comedy|Musical
35105		My Sister Eileen (1942)		Comedy
35140		Now, Voyager (1942)		Drama|Romance
35151		Once Upon a Honeymoon (1942)		Adventure|Comedy|Drama
35153		One of Our Aircraft Is Missing (1942)		Action|Adventure|Drama
35160		Ossessione (1943)		Crime|Drama|Romance
35169		The Palm Beach Story (1942)		Romance|Comedy
35211		The Pride of the Yankees (1942)		Biography|Drama|Family
35238		Random Harvest (1942)		Drama|Romance
35252		Ride 'Em Cowboy (1942)		Comedy|Western|Musical
35272		Roxie Hart (1942)		Comedy|Romance
35279		Saboteur (1942)		Thriller|War
35308		Seven Miles from Alcatraz (1942)		Action|Drama
35317		Sherlock Holmes and the Secret Weapon (1942)		Adventure|Crime|Drama
35318		Sherlock Holmes and the Voice of Terror (1942)		Crime|Thriller|Mystery
35320		Ship Ahoy (1942)
35369		The Spoilers (1942)		Drama|Western
35417		The Talk of the Town (1942)		Comedy|Drama|Romance
35421		Ten Gentlemen from West Point (1942)		Drama
35423		Kate & Leopold (2001)		Comedy|Fantasy|Romance
35429		Went the Day Well? (1942)		Thriller|War
35432		This Gun for Hire (1942)		Crime|Drama|Film-Noir
35446		To Be or Not to Be (1942)		Comedy|War
35521		Les visiteurs du soir (1942)		Drama|Fantasy|Romance
35537		We Were Dancing (1942)		Comedy|Romance
35567		Woman of the Year (1942)		Comedy|Drama|Romance
35575		Yankee Doodle Dandy (1942)		Biography|Drama|Musical
35583		You Were Never Lovelier (1942)		Comedy|Musical|Romance
35605		Above Suspicion (1943)		Drama|Thriller
35608		Action in the North Atlantic (1943)		Drama|War
35616		Air Force (1943)		Action|Drama|History
35640		The Ape Man (1943)		Horror|Sci-Fi
35671		The Bells Go Down (1943)		Drama|War
35733		Chicken Little (1943)		Comedy|Family|Animation
35751		The Constant Nymph (1943)		Drama|Music|Romance
35753		Le corbeau (1943)		Crime|Drama|Mystery
35769		The Cross of Lorraine (1943)		War|Drama
35771		The Crystal Ball (1943)		Comedy
35798		The Desperadoes (1943)		Action|Comedy|Romance
35799		Destination Tokyo (1943)		Adventure|History|War
35807		Distinto amanecer (1943)		Drama|Thriller|Romance
35854		The Falcon Strikes Back (1943)		Crime|Drama|Mystery
35855		The Falcon and the Co-eds (1943)		Crime|Mystery|Drama
35856		The Falcon in Danger (1943)		Crime|Mystery|War
35884		Five Graves to Cairo (1943)		Thriller|War
35896		For Whom the Bell Tolls (1943)		Adventure|Drama|History
35899		Frankenstein Meets the Wolf Man (1943)		Fantasy|Horror|Sci-Fi
35940		Gildersleeve on Broadway (1943)		Comedy
35957		Guadalcanal Diary (1943)		Drama|War
35966		Hangmen Also Die! (1943)		Drama|Film-Noir|Thriller
35979		Heaven Can Wait (1943)		Comedy|Drama|Fantasy
36022		The Human Comedy (1943)		Comedy|Drama|Family
36027		I Walked with a Zombie (1943)		Horror
36037		Immortal Sergeant (1943)		Drama|War
36055		Jitterbugs (1943)		Comedy
36098		Lassie Come Home (1943)		Adventure|Family
36112		The Life and Death of Colonel Blimp (1943)		Comedy|Drama|Romance
36120		Lost Angel (1943)		Drama
36125		The Mad Ghoul (1943)		Horror|Sci-Fi|Thriller
36126		Madame Curie (1943)		Biography|Drama|Romance
36135		The Man in Grey (1943)		Drama|History|Romance
36152		The Memphis Belle	A Story of a Flying Fortress (1944)
36154		Meshes of the Afternoon (1943)		Short
36172		Hoe meer hoe liever (1943)		Comedy|Romance
36174		Mr. Lucky (1943)		Comedy|Romance
36184		My Learned Friend (1943)
36189		Mystery of the 13th Guest (1943)		Crime|Mystery
36202		A Night for Crime (1943)		Comedy|Crime|Mystery
36203		A Night to Remember (1942)		Comedy|Mystery|Romance
36217		The North Star (1943)		Drama|Romance|War
36218		Northern Pursuit (1943)		Adventure|Drama|Romance
36233		Old Mother Riley Detective (1943)		Comedy
36241		Vogelvrij verklaard (1943)		Comedy|Drama|Romance
36244		The Ox-Bow Incident (1943)		Drama|Western
36260		Phantom Lady (1944)		Crime|Drama|Film-Noir
36261		Phantom of the Opera (1943)		Drama|Horror|Music
36326		Saludos Amigos (1942)		Animation|Short|Family
36342		Shadow of a Doubt (1943)		Thriller
36348		Sherlock Holmes Faces Death (1943)		Crime|Mystery|Romance
36349		Sherlock Holmes in Washington (1943)		Mystery
36376		Son of Dracula (1943)		Horror
36377		Het lied van Bernadette (1943)		Biography|Drama
36384		Stage Door Canteen (1943)		Comedy|Musical|Romance
36395		A Stranger in Town (1943)		Drama|Romance
36398		Submarine Base (1943)		Drama|War
36400		Sugata Sanshir (1943)		Action|Adventure|Drama
36407		Swing Shift Maisie (1943)		Comedy
36428		They Met in the Dark (1943)		Mystery|Romance|Thriller
36430		This Is the Army (1943)		Comedy|Musical|War
36434		Three Little Twirps (1943)		Comedy|Short
36495		Le voyageur de la Toussaint (1943)
36497		Victory Through Air Power (1943)		Documentary|Animation|History
36506		Vredens dag (1943)		Drama
36515		Watch on the Rhine (1943)		Drama
36549		Yellow Canary (1943)		Drama|Thriller
36613		Arsenic and Old Lace (1944)		Comedy|Crime|Thriller
36621		Aventure malgache (1944)		Short|War
36625		Barbary Coast Gent (1944)		Comedy|Western
36629		The Battle of Russia (1943)
36630		San Pietro (1945)		Documentary|Short|War
36641		Between Two Worlds (1944)		Mystery|Drama|Fantasy
36659		Bon Voyage (1944)		Short|War
36671		Bride by Mistake (1944)		Comedy
36673		Broadway Rhythm (1944)		Family|Music
36677		Buffalo Bill (1944)		Biography|Western
36695		A Canterbury Tale (1944)		Drama|Mystery|War
36699		Casanova Brown (1944)		Comedy
36706		Charlie Chan in the Secret Service (1944)		Comedy|Crime|Mystery
36709		Charlie Chan in The Chinese Cat (1944)		Comedy|Crime|Mystery
36719		The Conspirators (1944)		Drama|Romance|Thriller
36723		Cover Girl (1944)
36731		Cry of the Werewolf (1944)		Horror
36775		Double Indemnity (1944)		Crime|Drama|Film-Noir
36777		Dragon Seed (1944)		Drama|History|War
36810		The Falcon in Hollywood (1944)		Crime|Mystery|Drama
36855		Gaslight (1944)		Crime|Drama|Mystery
36868		The Best Years of Our Lives (1946)		Drama|Romance|War
36872		Going My Way (1944)		Comedy|Drama|Music
36891		Hail the Conquering Hero (1944)		Comedy|War
36914		Hets (1944)		Drama
36931		House of Frankenstein (1944)		Fantasy|Horror|Sci-Fi
36940		I'll Be Seeing You (1944)		Drama|Family|Romance
36959		The Invisible Man's Revenge (1944)		Horror|Sci-Fi
36969		Jane Eyre (1943)		Drama|Romance
36983		The Keys of the Kingdom (1944)		Drama
37008		Laura (1944)		Crime|Drama|Film-Noir
37017		Lifeboat (1944)		Thriller|War
37027		Lost in a Harem (1944)		Comedy
37055		The Mask of Dimitrios (1944)
37059		Meet Me in St. Louis (1944)		Comedy|Drama|Family
37061		Meet Sexton Blake (1945)		Drama|Thriller
37075		Ministry of Fear (1944)		Crime|Drama|Film-Noir
37094		Mr. Skeffington (1944)
37098		The Mummy's Curse (1944)
37099		The Mummy's Ghost (1944)		Horror
37101		Murder, My Sweet (1944)		Crime|Drama|Film-Noir
37120		National Velvet (1944)		Drama|Family|Sport
37166		Passage to Marseille (1944)		Drama|Adventure|War
37179		A Place of One's Own (1945)		Drama|Mystery|Thriller
37219		The Return of the Vampire (1944)		Drama|Horror
37248		The Scarlet Claw (1944)
37256		See Here, Private Hargrove (1944)		Comedy|Romance|War
37303		The Spider Woman (1944)		Mystery|Thriller
37318		Strangers in the Night (1944)		Crime|Drama|Film-Noir
37323		The Sullivans (1944)		Biography|Drama|History
37330		The Suspect (1944)		Drama|Film-Noir|Thriller
37343		Tall in the Saddle (1944)		Mystery|Western|Romance
37365		The Thin Man Goes Home (1945)		Comedy|Crime|Mystery
37366		Thirty Seconds Over Tokyo (1944)		Drama|History|War
37382		To Have and Have Not (1944)		Adventure|Comedy|Romance
37415		The Uninvited (1944)		Fantasy|Film-Noir|Horror
37469		The Woman in the Window (1944)		Crime|Drama|Film-Noir
37474		The Yoke's on Me (1944)		Comedy|Short
37494		Adventure (1945)		Drama|Romance|Comedy
37508		Along Came Jones (1945)		Comedy|Romance|Western
37514		Anchors Aweigh (1945)		Comedy|Fantasy|Musical
37515		And Then There Were None (1945)		Crime|Drama|Mystery
37520		Arshin mal-alan (1945)		Comedy|Musical
37530		Bedside Manner (1945)		Comedy
37536		The Bells of St. Mary's (1945)		Drama|Family
37549		The Body Snatcher (1945)		Horror|Thriller
37557		Brewster's Millions (1945)		Comedy
37558		Brief Encounter (1945)		Drama|Romance
37595		Christmas in Connecticut (1945)		Comedy|Romance
37611		Conflict (1945)		Drama|Film-Noir|Thriller
37615		Cornered (1945)		Drama|Film-Noir|Thriller
37627		Dakota (1945)		Comedy|Western
37630		Les dames du Bois de Boulogne (1945)		Drama|Romance
37632		Danger Signal (1945)		Crime|Drama|Film-Noir
37635		Dead of Night (1945)		Horror
37638		Detour (1945)		Crime|Drama|Film-Noir
37640		Diamond Horseshoe (1945)		Musical
37644		Dillinger (1945)		Biography|Crime|Drama
37671		The Enchanted Cottage (1945)		Drama|Romance
37674		Les enfants du paradis (1945)		Drama|Romance
37690		The Falcon in San Francisco (1945)		Crime|Mystery
37691		Fallen Angel (1945)		Crime|Film-Noir|Mystery
37736		George White's Scandals (1945)		Comedy|Music
37749		The Great Flamarion (1945)		Drama|Film-Noir|Mystery
37761		Hangover Square (1945)
37793		House of Dracula (1945)		Fantasy|Horror|Sci-Fi
37794		The House of Fear (1945)
37795		The House on 92nd Street (1945)		Crime|Drama|Film-Noir
37800		'I Know Where I'm Going!' (1945)		Drama|Romance
37820		Isle of the Dead (1945)		Drama|Horror|Mystery
37824		Ivan Groznyy (1945)		Biography|History
37859		Lady on a Train (1945)		Crime|Film-Noir|Mystery
37865		Leave Her to Heaven (1945)		Drama|Film-Noir|Thriller
37884		The Lost Weekend (1945)		Drama|Film-Noir
37911		Micro-Phonies (1945)		Comedy|Short
37913		Mildred Pierce (1945)		Crime|Drama|Film-Noir
37931		Murder, He Says (1945)		Comedy
37954		Strijd in de Burma jungle (1945)		Action|Adventure|Drama
37981		La perla (1947)		Adventure|Drama|Romance
37988		The Picture of Dorian Gray (1945)		Drama|Fantasy|Horror
38034		Rogues' Gallery (1944)
38057		Scarlet Street (1945)		Drama|Film-Noir|Thriller
38080		The Shanghai Cobra (1945)		Comedy|Crime|Drama
38108		The Spanish Main (1945)		Adventure|Drama|Romance
38109		Spellbound (1945)		Film-Noir|Mystery|Romance
38116		State Fair (1945)		Musical|Romance
38119		De ooievaarsclub (1945)		Comedy|Musical|Romance
38123		The Strange Affair of Uncle Harry (1945)		Drama|Film-Noir
38166		The Three Caballeros (1944)		Animation|Family|Fantasy
38190		A Tree Grows in Brooklyn (1945)		Drama|Romance
38192		De ware glorie (1945)		Documentary|War
38202		...Un ami viendra ce soir... (1946)
38213		The Valley of Decision (1945)		Drama
38238		The Way to the Stars (1945)		Drama|Romance|War
38243		What Next, Corporal Hargrove? (1945)		Comedy|War
38260		Wonder Man (1945)		Comedy|Fantasy|Musical
38275		Los ltimos de Filipinas (1945)		History|War
38279		13 Rue Madeleine (1947)		Action|Adventure|Drama
38289		I See a Dark Stranger (1946)		Drama|Thriller|War
38300		Angel on My Shoulder (1946)		Comedy|Fantasy|Romance
38338		The Beast with Five Fingers (1946)		Horror|Mystery
38341		Because of Him (1946)		Comedy|Romance
38348		La belle et la bte (1946)		Fantasy|Romance
38355		The Big Sleep (1946)		Crime|Film-Noir|Mystery
38363		Blithe Spirit (1945)		Comedy|Fantasy
38369		The Blue Dahlia (1946)		Crime|Film-Noir|Mystery
38383		The Bride Wore Boots (1946)		Comedy|Romance
38409		The Chase (1946)		Film-Noir
38417		Cloak and Dagger (1946)		Adventure|Film-Noir|Romance
38418		A Close Call for Boston Blackie (1946)		Crime|Drama|Mystery
38434		Criminal Court (1946)
38453		The Dark Corner (1946)		Crime|Film-Noir|Drama
38455		The Dark Mirror (1946)		Crime|Drama|Film-Noir
38458		Deadline at Dawn (1946)		Film-Noir|Mystery|Romance
38461		Deception (1946)		Crime|Drama|Film-Noir
38492		Dragonwyck (1946)		Drama|Thriller|Mystery
38505		Easy to Wed (1946)		Comedy|Romance
38510		Enamorada (1946)		Drama|Romance|War
38559		Gilda (1946)		Drama|Film-Noir|Romance
38574		Great Expectations (1946)		Drama
38577		Green for Danger (1946)		Crime|Mystery|Thriller
38589		The Harvey Girls (1946)		Comedy|Musical|Western
38615		The Hoodlum Saint (1946)		Drama|Music
38650		It's a Wonderful Life (1946)		Drama|Family|Fantasy
38669		The Killers (1946)		Crime|Drama|Film-Noir
38672		Klockorna i Gamla sta'n (1946)
38687		Let There Be Light (1946)		Documentary|War
38694		Little Giant (1946)		Comedy
38704		Love Laughs at Andy Hardy (1946)		Comedy|Romance
38718		Make Mine Music (1946)		Animation|Family|Music
38727		Margie (1946)		Comedy
38733		A Matter of Life and Death (1946)		Comedy|Drama|Fantasy
38762		My Darling Clementine (1946)		Drama|Western
38769		Die Mrder sind unter uns (1946)
38777		A Night in Casablanca (1946)		Comedy
38787		Notorious (1946)		Drama|Film-Noir|Romance
38823		Pais (1946)		Drama|War
38854		The Postman Always Rings Twice (1946)		Crime|Drama|Film-Noir
38855		The Potted Psalm (1946)		Short
38890		Roma, citt aperta (1945)		Drama|War
38905		San Quentin (1946)		Drama
38913		Sciusci (1946)
38934		She-Wolf of London (1946)		Crime|Horror|Mystery
38937		Shock (1946)		Film-Noir|Thriller
38965		Somewhere in the Night (1946)		Crime|Drama|Film-Noir
38969		Song of the South (1946)		Animation|Family|Music
38975		The Spiral Staircase (1945)		Mystery|Thriller
38984		A Stolen Life (1946)		Drama
38988		The Strange Love of Martha Ivers (1946)		Drama|Film-Noir
38991		The Stranger (1946)		Crime|Drama|Film-Noir
39017		Terror by Night (1946)		Mystery|Thriller
39035		Till the Clouds Roll By (1946)		Biography|Musical
39037		The Time of Their Lives (1946)		Comedy|Fantasy|Romance
39067		The Unknown (1946)		Action|Crime|Mystery
39080		The Verdict (1946)		Crime|Drama|Film-Noir
39111		The Yearling (1946)		Drama|Family
39116		Ziegfeld Follies (1945)		Comedy|Musical
39152		Angel and the Badman (1947)		Romance|Western
39169		The Bachelor and the Bobby-Soxer (1947)		Comedy|Romance
39181		Bells of San Fernando (1947)		Drama|History|Western
39190		The Bishop's Wife (1947)		Comedy|Drama|Fantasy
39192		Black Narcissus (1947)		Drama
39211		Born to Kill (1947)		Crime|Drama|Film-Noir
39220		Brighton Rock (1947)		Crime|Drama|Film-Noir
39224		Brute Force (1947)		Crime|Drama|Film-Noir
39262		The Chinese Ring (1947)		Comedy|Crime|Drama
39266		Christmas Eve (1947)		Comedy|Drama
39286		Crossfire (1947)		Crime|Drama|Film-Noir
39294		Daisy Kenyon (1947)		Drama|Romance
39302		Passagiers in de nacht (1947)		Film-Noir|Thriller
39305		Dead Reckoning (1947)		Crime|Drama|Film-Noir
39306		Dear Murderer (1947)		Crime|Drama
39313		Desperate (1947)
39335		A Double Life (1947)		Crime|Drama|Film-Noir
39337		Down to Earth (1947)		Comedy|Fantasy|Musical
39340		Dreams That Money Can Buy (1947)
39394		The Foxes of Harrow (1947)		Drama
39396		Framed (1947)
39398		Frieda (1947)		Drama|War
39404		Fun &amp; Fancy Free (1947)		Animation|Family|Music
39410		The Gangster (1947)		Crime|Drama|Film-Noir
39416		Gentleman's Agreement (1947)		Drama
39417		Germania anno zero (1948)		Drama|War
39420		The Ghost and Mrs. Muir (1947)		Drama|Fantasy|Mystery
39421		The Ghosts of Berkeley Square (1947)		Comedy|Fantasy
39428		Golden Earrings (1947)		Adventure|Romance|War
39482		I Walk Alone (1948)		Crime|Drama|Film-Noir
39502		It Happened on Fifth Avenue (1947)		Comedy|Music|Romance
39515		Johnny O'Clock (1947)		Crime|Drama|Film-Noir
39536		Kus des doods (1947)		Crime|Drama|Film-Noir
39545		Lady in the Lake (1947)		Crime|Film-Noir|Mystery
39566		Life with Father (1947)		Comedy
39587		The Loves of Joanna Godden (1947)		Drama
39589		Lured (1947)		Crime|Film-Noir|Mystery
39594		The Magic Bow (1946)		Musical|Romance
39595		Magic Town (1947)		Comedy|Romance
39628		Miracle on 34th Street (1947)		Comedy|Drama|Family
39631		Monsieur Verdoux (1947)		Comedy|Crime|Drama
39645		My Favorite Brunette (1947)		Comedy|Crime|Mystery
39651		Nagaya shinshiroku (1947)		Drama
39661		Nightmare Alley (1947)		Drama|Film-Noir
39676		The October Man (1947)		Mystery
39677		Odd Man Out (1947)		Crime|Drama|Film-Noir
39689		Out of the Past (1947)		Crime|Drama|Film-Noir
39694		The Paradine Case (1947)		Crime|Drama|Romance
39725		Possessed (1947)		Crime|Drama|Film-Noir
39743		Queen of the Amazons (1947)		Adventure
39757		The Red House (1947)		Drama|Film-Noir|Mystery
39761		Repeat Performance (1947)		Crime|Drama|Film-Noir
39768		Ride the Pink Horse (1947)		Drama|Film-Noir|Mystery
39776		Road to Rio (1947)		Adventure|Comedy|Musical
39808		The Secret Life of Walter Mitty (1947)		Comedy|Drama|Fantasy
39822		Le silence de la mer (1949)		Drama|Romance|War
39826		Sinbad, the Sailor (1947)		Adventure|Fantasy|Romance
39834		Skepp till India land (1947)		Drama
39850		Song of Love (1947)		Drama|Music|Romance
39853		Song of the Thin Man (1947)
39871		Subarashiki nichiybi (1947)		Drama|Romance
39895		They Made Me a Fugitive (1947)		Crime|Drama
39897		Things Happen at Night (1948)		Comedy|Horror
39927		Tycoon (1947)		Romance|Adventure|Drama
39935		Undercover Maisie (1947)		Comedy|Crime
39937		The Unfaithful (1947)		Crime|Drama|Film-Noir
39947		The Upturned Glass (1947)		Crime|Drama
39998		The Wistful Widow of Wagon Gap (1947)		Action|Comedy|Family
40019		L'cole des facteurs (1947)		Short|Comedy
40067		Aag (1948)		Musical|Romance
40068		Bud Abbott Lou Costello Meet Frankenstein (1948)		Comedy|Horror|Sci-Fi
40160		The Big Clock (1948)		Crime|Drama|Film-Noir
40185		The Boy with Green Hair (1948)		Comedy|Drama|Family
40202		Call Northside 777 (1948)		Drama|Film-Noir
40242		Command Decision (1948)		War|Drama
40257		Cry of the City (1948)		Crime|Drama|Film-Noir
40271		A Date with Judy (1948)		Comedy|Musical|Romance
40308		Easter Parade (1948)		Musical|Romance
40335		Quartet (1948)		Drama
40338		The Fallen Idol (1948)		Drama|Film-Noir|Mystery
40366		Force of Evil (1948)		Crime|Drama|Film-Noir
40369		Fort Apache (1948)		Western
40407		The Guinea Pig (1948)		Drama
40418		Hamnstad (1948)		Drama
40427		He Walked by Night (1948)		Crime|Film-Noir|Thriller
40455		The Hunted (1948)		Film-Noir|Crime|Drama
40497		Jour de fte (1949)		Comedy
40499		June Bride (1948)		Comedy
40505		Kaze no naka no mendori (1948)		Drama
40506		Key Largo (1948)		Crime|Drama|Film-Noir
40522		Ladri di biciclette (1948)		Drama
40525		The Lady from Shanghai (1947)		Crime|Drama|Film-Noir
40536		Letter from an Unknown Woman (1948)		Drama|Romance
40550		Louisiana Story (1948)		Adventure|Drama
40552		The Loves of Carmen (1948)		Adventure|Drama|Music
40559		La macchina ammazzacattivi (1952)		Comedy|Fantasy
40580		Melody Time (1948)		Animation|Family|Music
40607		Moonrise (1948)		Crime|Drama|Film-Noir
40613		Mr. Blandings Builds His Dream House (1948)		Comedy|Romance
40626		My Dear Secretary (1948)		Comedy|Romance
40636		The Naked City (1948)		Crime|Drama|Film-Noir
40652		The Noose Hangs High (1948)		Comedy
40662		Oliver Twist (1948)		Adventure|Crime|Drama
40665		On an Island with You (1948)		Comedy|Musical|Romance
40695		Pitfall (1948)		Crime|Film-Noir|Thriller
40705		Portrait of Jennie (1948)		Drama|Romance|Fantasy
40723		Raw Deal (1948)		Crime|Drama|Film-Noir
40724		Red River (1948)		Action|Adventure|Romance
40725		The Red Shoes (1948)		Drama|Music|Romance
40737		Riso amaro (1949)		Drama
40740		Road House (1948)
40746		Rope (1948)		Crime|Drama|Thriller
40751		Ruthless (1948)		Drama|Film-Noir
40755		Saln Mxico (1949)		Crime|Drama
40761		Scott of the Antarctic (1948)		Action|Adventure|Biography
40766		Secret Beyond the Door... (1947)		Drama|Film-Noir|Mystery
40795		Sitting Pretty (1948)		Comedy
40802		Smart Girls Don't Talk (1948)		Crime|Music|Mystery
40806		The Snake Pit (1948)		Drama|Mystery
40808		Snowbound (1948)		Crime|Drama|Mystery
40820		A Song Is Born (1948)		Comedy|Musical
40823		Sorry, Wrong Number (1948)		Drama|Film-Noir|Mystery
40829		The Amazing Mr. X (1948)		Film-Noir|Thriller
40848		Summer Holiday (1948)		Musical
40866		La terra trema	Episodio del mare (1948)		Drama
40872		They Live by Night (1948)		Crime|Film-Noir|Romance
40876		The Three Musketeers (1948)		Action|Adventure|Drama
40897		The Treasure of the Sierra Madre (1948)		Action|Adventure|Drama
40906		Trouble in the Air (1948)		Comedy
40965		Whispering Smith (1948)		Western
40970		The Winslow Boy (1948)		Drama
40978		Yellow Sky (1948)		Crime|Western
40979		Yoidore tenshi (1948)		Crime|Drama|Romance
41082		A-Haunting We Will Go (1949)		Animation|Short
41085		Abbott and Costello Meet the Killer, Boris Karloff (1949)		Comedy|Horror|Mystery
41088		Act of Violence (1949)		Thriller|Film-Noir|Drama
41090		Adam's Rib (1949)		Comedy|Drama|Romance
41094		The Adventures of Ichabod and Mr. Toad (1949)		Animation|Comedy|Family
41113		All the King's Men (1949)		Drama
41141		Aventurera (1950)		Drama|Musical
41154		Banshun (1949)		Drama
41158		The Barkleys of Broadway (1949)		Comedy|Musical
41162		Batman and Robin (1949)		Action|Adventure|Crime
41163		De slag om Bastogne (1949)		Action|War|Drama
41172		Beyond the Forest (1949)		Drama|Film-Noir|Romance
41175		The Big Cat (1949)		Action|Adventure|Drama
41178		The Big Steal (1949)		Crime|Film-Noir|Romance
41182		Black Magic (1949)
41189		Blondie's Big Deal (1949)
41207		The Bribe (1949)		Crime|Drama|Film-Noir
41238		Challenge to Lassie (1949)		Drama|Family
41239		Champion (1949)		Drama|Film-Noir|Sport
41245		The Chiltern Hundreds (1949)		Comedy|Romance
41253		Colorado Territory (1949)		Western
41259		A Connecticut Yankee in King Arthur's Court (1949)		Comedy|Family|Fantasy
41300		The Doctor and the Girl (1949)		Drama|Romance
41327		East Side, West Side (1949)		Drama|Romance
41332		El Paso (1949)		Western
41340		Eureka Stockade (1949)		Drama|History
41378		Follow Me Quietly (1949)		Crime|Film-Noir|Drama
41386		The Fountainhead (1949)		Drama|Romance
41387		Francis (1950)		Comedy|War|Fantasy
41423		El gran calavera (1949)		Comedy
41452		The Heiress (1949)		Drama|Romance
41473		Holiday Affair (1949)		Comedy|Drama|Romance
41487		House of Strangers (1949)		Crime|Drama|Film-Noir
41498		I Was a Male War Bride (1949)		Comedy|Romance|War
41507		In the Good Old Summertime (1949)		Comedy|Musical|Romance
41509		The Inspector General (1949)		Comedy|Musical|Romance
41546		Kind Hearts and Coronets (1949)		Comedy|Crime
41587		A Letter to Three Wives (1949)		Drama|Romance
41600		Lost Boundaries (1949)		Drama
41604		Love Happy (1949)		Comedy|Crime|Music
41615		Madame Bovary (1949)		Drama|Romance
41619		Mahal (1949)		Drama|Fantasy|Horror
41627		Man in Black (1949)		Thriller|Horror
41650		Mighty Joe Young (1949)		Adventure|Drama|Fantasy
41652		Miss Grant Takes Richmond (1949)		Comedy
41663		Mr. Soft Touch (1949)		Crime|Drama|Film-Noir
41667		La mujer que yo perd (1949)		Drama|Romance|War
41671		My Dream Is Yours (1949)		Comedy|Musical
41694		No Man of Her Own (1950)		Drama|Film-Noir
41699		Nora inu (1949)		Crime|Drama|Thriller
41716		On the Town (1949)		Comedy|Musical|Romance
41718		One Last Fling (1949)		Comedy|Romance
41719		Orphe (1950)		Fantasy|Drama|Romance
41735		De grote passie (1949)		Drama
41737		Passport to Pimlico (1949)		Comedy
41744		The Perfect Woman (1949)		Comedy|Sci-Fi
41761		Port of New York (1949)		Crime|Drama|Film-Noir
41786		The Reckless Moment (1949)		Crime|Drama|Film-Noir
41790		Red Light (1949)		Crime|Film-Noir|Drama
41838		Samson and Delilah (1949)		Adventure|Drama|History
41841		Sands of Iwo Jima (1949)		Action|Drama|War
41842		Le sang des btes (1949)		Documentary|Short|Horror
41855		The Secret Garden (1949)		Drama|Family
41859		The Set-Up (1949)		Film-Noir|Sport
41866		She Wore a Yellow Ribbon (1949)		Western
41870		Shizukanaru kett (1949)		Drama
41871		Shockproof (1949)		Crime|Drama|Film-Noir
41890		So Dear to My Heart (1948)		Animation|Drama|Family
41931		Stromboli (1950)		Drama
41944		Take Me Out to the Ball Game (1949)		Comedy|Musical|Romance
41955		That Forsyte Woman (1949)		Drama|Romance
41959		The Third Man (1949)		Film-Noir|Mystery|Thriller
41968		Too Late for Tears (1949)		Crime|Drama|Film-Noir
41996		Twelve O'Clock High (1949)		Drama|War
42004		Under Capricorn (1949)		Crime|Drama|Romance
42039		Whirlpool (1949)		Crime|Drama|Film-Noir
42040		Whisky Galore! (1949)		Comedy|Crime
42041		White Heat (1949)		Crime|Drama|Film-Noir
42046		The Window (1949)
42176		711 Ocean Drive (1950)		Crime|Drama|Film-Noir
42179		Abbott and Costello in the Foreign Legion (1950)		Adventure|Comedy
42192		All About Eve (1950)		Drama
42200		Annie Get Your Gun (1950)		Biography|Comedy|Musical
42206		Armored Car Robbery (1950)		Crime|Film-Noir|Thriller
42208		The Asphalt Jungle (1950)		Crime|Film-Noir|Drama
42233		Bawre Nain (1950)		Drama|Romance
42235		La beaut du diable (1950)
42265		The Blue Lamp (1950)
42275		Born to Be Bad (1950)		Drama|Film-Noir
42276		Born Yesterday (1950)		Comedy|Drama|Romance
42281		The Breaking Point (1950)		Crime|Drama|Film-Noir
42287		Buccaneer's Girl (1950)		Action|Adventure|Comedy
42327		Cheaper by the Dozen (1950)		Comedy|Drama|Family
42332		Cinderella (1950)		Animation|Family|Fantasy
42344		Copper Canyon (1950)
42355		Cronaca di un amore (1950)		Crime|Drama|Romance
42367		Cyrano de Bergerac (1950)		Drama|Romance
42369		D.O.A. (1950)		Drama|Film-Noir|Mystery
42376		The Damned Don't Cry (1950)		Crime|Drama|Film-Noir
42384		Day of the Fight (1951)		Documentary|Short|Sport
42393		Destination Moon (1950)		Adventure|Drama|Sci-Fi
42436		Les enfants terribles (1950)		Drama
42451		Father of the Bride (1950)		Comedy|Romance
42490		The Furies (1950)		Drama|Romance|Western
42524		The Great Rupert (1950)		Comedy|Family
42530		Deadly Is the Female (1950)		Crime|Drama|Film-Noir
42531		The Gunfighter (1950)		Western
42541		The Happiest Days of Your Life (1950)		Comedy
42544		Harriet Craig (1950)		Drama
42546		Harvey (1950)		Comedy|Drama
42553		Highly Dangerous (1950)		Action|Thriller
42593		In a Lonely Place (1950)		Drama|Film-Noir|Mystery
42619		Journal d'un cur de campagne (1951)		Drama
42629		Kansas Raiders (1950)
42634		Key to the City (1950)		Comedy|Romance
42648		Kiss Tomorrow Goodbye (1950)
42650		Kon-Tiki (1950)		Documentary
42664		A Lady Without Passport (1950)
42665		Last Holiday (1950)		Comedy|Drama|Romance
42692		Luci del variet (1951)		Drama|Music|Romance
42700		Madeleine (1950)
42727		The Men (1950)		Drama
42752		Trio (1950)		Drama|Romance
42767		My Blue Heaven (1950)		Drama|Musical
42779		Nancy Goes to Rio (1950)		Comedy|Musical
42786		The Next Voice You Hear... (1950)		Drama
42788		Night and the City (1950)		Crime|Film-Noir|Mystery
42792		No Way Out (1950)		Crime|Drama|Film-Noir
42804		Los olvidados (1950)		Crime|Drama
42819		Our Very Own (1950)		Drama
42869		Quicksand (1950)		Crime|Drama|Film-Noir
42876		Rashmon (1950)		Crime|Drama
42895		Rio Grande (1950)		Romance|Western
42906		La ronde (1950)		Drama|Romance
42958		Shbun (1950)		Drama
42960		Side Street (1949)		Crime|Drama|Film-Noir
42980		So Long at the Fair (1950)		Drama|Mystery
42994		Stage Fright (1950)		Film-Noir|Thriller
43012		Summer Stock (1950)		Musical|Romance
43014		Sunset Blvd. (1950)		Drama|Film-Noir
43041		Three Came Home (1950)		War|Drama
43048		Till gldje (1950)		Drama
43075		The Sound of Fury (1950)
43084		Un chant d'amour (1950)		Short|Fantasy|Romance
43123		The West Point Story (1950)		Comedy|Music
43130		When You're Smiling (1950)		Musical
43131		Where Danger Lives (1950)		Crime|Film-Noir|Thriller
43132		Where the Sidewalk Ends (1950)		Crime|Film-Noir|Drama
43137		Winchester '73 (1950)		Western
43142		Woman on the Run (1950)		Crime|Drama|Film-Noir
43153		Young Man with a Horn (1950)		Biography|Drama|Music
43255		Abbott and Costello Meet the Invisible Man (1951)		Comedy|Horror|Sci-Fi
43262		Across the Wide Missouri (1951)		Adventure|Romance|Western
43265		The African Queen (1951)		Adventure|Drama|Romance
43274		Alice in Wonderland (1951)		Animation|Adventure|Family
43278		An American in Paris (1951)		Musical|Romance
43286		Angels in the Outfield (1951)		Comedy|Family|Fantasy
43299		As Young as You Feel (1951)
43303		L'auberge rouge (1951)		Comedy|Crime
43306		Awaara (1951)		Drama|Musical|Romance
43313		Bakush (1951)		Drama
43332		Bellissima (1952)		Comedy|Drama
43335		Best of the Badmen (1951)		Western
43338		Ace in the Hole (1951)		Drama|Film-Noir
43362		The Browning Version (1951)		Drama
43379		Captain Horatio Hornblower R.N. (1951)		Action|Adventure|Drama
43386		Casque d'or (1952)		Crime|Drama|Romance
43390		Cause for Alarm! (1951)		Crime|Drama|Film-Noir
43425		Comin' Round the Mountain (1951)		Comedy|Musical
43435		Cry Danger (1951)		Crime|Drama|Film-Noir
43456		The Day the Earth Stood Still (1951)		Drama|Sci-Fi
43461		The Desert Fox	The Story of Rommel (1951)		Biography|Drama|War
43465		Detective Story (1951)		Crime|Drama|Film-Noir
43503		The Enforcer (1951)
43511		Europa '51 (1952)		Drama
43523		The Fat Man (1951)		Crime|Drama|Film-Noir
43547		Flying Leathernecks (1951)		Drama|War|Action
43548		Flying Padre	An RKO-Pathe Screenliner (1951)		Documentary|Short
43560		Fourteen Hours (1951)		Drama|Film-Noir|Thriller
43565		The Frogmen (1951)		Adventure|War|Drama
43574		The Galloping Major (1951)		Comedy
43594		Golden Salamander (1950)		Adventure|Crime|Drama
43599		The Great Caruso (1951)		Biography|Drama|Music
43603		The Groom Wore Spurs (1951)		Comedy
43606		Guardie e ladri (1951)		Comedy|Drama
43614		Hakuchi (1951)		Drama
43618		Happy Go Lovely (1951)		Comedy|Musical|Romance
43625		Een der daders ontkwam (1951)		Crime|Drama|Film-Noir
43639		La hija del engao (1951)		Comedy|Drama
43643		His Kind of Woman (1951)		Crime|Film-Noir|Thriller
43651		Home Town Story (1951)		Comedy|Drama|Romance
43655		The Hoodlum (1951)		Crime|Drama|Film-Noir
43686		Jeux interdits (1952)		Drama|War
43727		Laughter in Paradise (1951)		Comedy
43728		The Law and the Lady (1951)		Comedy
43736		Let's Make It Legal (1951)
43744		Lightning Strikes Twice (1951)		Crime|Drama|Film-Noir
43759		Love Nest (1951)
43766		M (1951)		Drama|Film-Noir|Thriller
43769		The Magic Box (1951)		Biography|Drama
43778		The Man from Planet X (1951)		Horror|Romance|Sci-Fi
43781		Man in the Saddle (1951)		Western
43782		The Man with a Cloak (1951)		Crime|Drama|Thriller
43809		Miracolo a Milano (1951)		Comedy|Drama|Fantasy
43813		The Model and the Marriage Broker (1951)		Comedy
43825		Musashino fujin (1951)		Drama
43827		My Favorite Spy (1951)		Comedy|Crime|Music
43852		Night Into Morning (1951)		Drama|Romance
43859		No Highway (1951)		Drama|Thriller
43879		On Dangerous Ground (1951)		Crime|Drama|Film-Noir
43880		On Moonlight Bay (1951)		Comedy|Family|Musical
43914		The People Against O'Hara (1951)		Crime|Drama|Film-Noir
43915		People Will Talk (1951)		Comedy|Drama|Romance
43918		Don Camillo (1952)		Comedy
43924		A Place in the Sun (1951)		Drama|Film-Noir|Romance
43927		La poison (1951)		Comedy
43938		The Prowler (1951)		Drama|Film-Noir|Thriller
43949		Quo Vadis (1951)		Biography|Drama|History
43955		Misdaad N.V. (1951)		Crime|Drama|Film-Noir
43961		The Red Badge of Courage (1951)		Drama|War
43983		Royal Wedding (1951)		Comedy|Musical|Romance
43989		Sailor Beware (1952)		Comedy|Musical|Romance
43994		Saturday's Hero (1951)		Drama|Sport
44000		Lo sceicco bianco (1952)		Comedy|Drama
44008		Scrooge (1951)		Drama|Fantasy
44013		The Second Woman (1950)		Drama|Film-Noir|Mystery
44030		Show Boat (1951)		Drama|Family|Musical
44060		Sommarlek (1951)		Drama|Romance
44072		The Steel Helmet (1951)		Action|Drama|War
44079		Strangers on a Train (1951)		Crime|Film-Noir|Thriller
44081		A Streetcar Named Desire (1951)		Drama
44084		Subida al cielo (1952)		Comedy
44103		The Tales of Hoffmann (1951)		Fantasy|Music|Musical
44105		The Tall Target (1951)		Adventure|Crime|Drama
44121		The Thing from Another World (1951)		Horror|Sci-Fi
44314		5 Fingers (1952)		Drama|Film-Noir|Thriller
44331		Affair in Trinidad (1952)		Crime|Drama|Film-Noir
44333		Against All Flags (1952)		Action|Adventure|Drama
44357		Angel Face (1952)		Crime|Drama|Film-Noir
44364		Another Man's Poison (1951)		Crime|Drama
44378		Venetian Bird (1952)		Mystery|Thriller
44386		Robinson Crusoe (1954)		Adventure|Drama
44391		The Bad and the Beautiful (1952)		Drama|Romance
44413		Bend of the River (1952)		Action|Adventure|Western
44419		The Big Sky (1952)		Drama|Western
44453		El bruto (1953)		Drama
44460		The Bushwhackers (1951)		Western
44476		The Captive City (1952)		Crime|Film-Noir|Drama
44487		Le carrosse d'or (1952)		Comedy|Drama|History
44509		Come Back, Little Sheba (1952)		Drama|Romance
44515		Cosh Boy (1953)		Crime|Drama
44517		The Crimson Pirate (1952)		Adventure|Comedy
44533		Deadline - U.S.A. (1952)		Crime|Drama|Film-Noir
44547		The Devil Makes Three (1952)		Crime|Romance|Thriller
44552		Diplomatic Courier (1952)		Drama|Mystery|Romance
44557		Don't Bother to Knock (1952)		Drama|Film-Noir|Thriller
44586		Encore (1951)		Comedy|Drama
44602		Fanfan la Tulipe (1952)		Adventure|Comedy|Romance
44609		Feed the Kitty (1952)		Family|Comedy|Animation
44626		Folly to Be Wise (1952)		Comedy
44656		Ghost Ship (1952)		Horror
44672		The Greatest Show on Earth (1952)		Drama|Family|Romance
44685		Hans Christian Andersen (1952)		Biography|Family|Musical
44706		High Noon (1952)		Action|Drama|Western
44716		The Holly and the Ivy (1952)
44718		Home at Seven (1952)		Crime|Drama|Mystery
44741		Ikiru (1952)		Drama
44744		The Importance of Being Earnest (1952)		Comedy|Drama
44749		Innocents in Paris (1953)		Adventure|Comedy
44754		Is Your Honeymoon Really Necessary? (1953)		Comedy
44760		Ivanhoe (1952)		Adventure|Drama|History
44789		Kansas City Confidential (1952)		Crime|Drama|Film-Noir
44793		Karumen junjo su (1952)		Comedy
44811		Kvinnors vntan (1952)
44821		Lambert the Sheepish Lion (1952)		Family|Short|Animation
44829		The Lavender Hill Mob (1951)		Comedy|Crime
44837		Limelight (1952)		Drama|Music
44860		The Lusty Men (1952)		Action|Drama|Western
44871		The Last Page (1952)		Crime|Drama
44876		The Man in the White Suit (1951)		Comedy|Sci-Fi|Drama
44916		Monkey Business (1952)		Comedy
44926		Moulin Rouge (1952)		Biography|Drama|Music
44937		My Cousin Rachel (1952)		Mystery|Romance|Drama
44941		My Son John (1952)		Drama
44943		My Wife's Lodger (1952)
44953		The Naked Spur (1953)		Thriller|Western
44954		The Narrow Margin (1952)		Film-Noir|Thriller
44958		Neighbours (1952)		Animation|Short|Comedy
44962		Never Wave at a WAC (1953)		Adventure|Comedy|Romance
44982		Ochazuke no aji (1952)		Drama
45009		Park Row (1952)		Drama|Thriller
45012		Pat and Mike (1952)		Comedy|Romance|Sport
45020		Penny Princess (1952)		Comedy|Romance
45029		Phone Call from a Stranger (1952)		Drama|Film-Noir
45030		The Pickwick Papers (1952)		Comedy|Drama
45034		Le plaisir (1952)		Comedy|Drama
45037		Pluto's Christmas Tree (1952)		Animation|Short|Comedy
45053		The Prisoner of Zenda (1952)		Adventure
45061		The Quiet Man (1952)		Comedy|Drama|Romance
45081		Le retour de Don Camillo (1953)		Comedy
45102		Room for One More (1952)		Comedy
45112		Saikaku ichidai onna (1952)		Drama
45130		The Seafarers (1953)
45136		Semmelweis (1952)
45152		Singin' in the Rain (1952)		Comedy|Musical|Romance
45183		Spartaco (1953)		Adventure|History
45186		The Star (1952)		Drama|Romance
45190		The Steel Trap (1952)		Crime|Drama|Film-Noir
45192		The Stooge (1952)		Comedy|Drama|Musical
45205		Sudden Fear (1952)		Film-Noir|Thriller
45223		One Way Ticket to Hell (1955)		Crime|Drama
45257		Treasure Hunt (1952)		Comedy
45274		Umberto D. (1952)		Drama
45296		Viva Zapata! (1952)		Biography|Drama|History
45317		We're Not Married! (1952)		Comedy|Romance
45333		With a Song in My Heart (1952)		Biography|Drama|Musical
45361		El (1953)		Drama|Thriller
45464		The 5,000 Fingers of Dr. T. (1953)		Family|Fantasy|Music
45465		99 River Street (1953)		Action|Crime|Drama
45467		Aah (1953)		Musical|Romance|Drama
45468		Abbott and Costello Go to Mars (1953)		Comedy|Sci-Fi|Fantasy
45469		Abbott and Costello Meet Dr. Jekyll and Mr. Hyde (1953)		Comedy|Horror|Mystery
45471		The Actress (1953)		Biography|Comedy|Drama
45498		Always a Bride (1953)		Comedy
45506		Anarkali (1953)		History|Musical|Romance
45518		Arrowhead (1953)		Drama|Romance|Western
45537		The Band Wagon (1953)		Comedy|Musical|Romance
45546		The Beast from 20,000 Fathoms (1953)		Adventure|Horror|Sci-Fi
45555		The Big Heat (1953)		Crime|Film-Noir|Thriller
45557		The Bigamist (1953)		Drama|Film-Noir
45564		The Blue Gardenia (1953)		Crime|Drama|Film-Noir
45589		The Caddy (1953)		Comedy|Musical|Sport
45591		Calamity Jane (1953)		Comedy|Musical|Western
45592		Call Me Madam (1953)		Comedy|Musical|Romance
45607		The Captain's Paradise (1953)		Comedy
45609		Cat-Women of the Moon (1953)		Adventure|Sci-Fi
45617		Cet homme est dangereux (1953)		Adventure
45669		Dangerous Crossing (1953)		Drama|Film-Noir|Mystery
45679		The Desert Rats (1953)		Action|Adventure|Drama
45708		Duck Amuck (1953)		Family|Animation|Comedy
45709		Duck Dodgers in the 24?th Century (1953)		Family|Sci-Fi|Animation
45758		Fear and Desire (1953)		Drama|Thriller|War
45793		From Here to Eternity (1953)		Drama|Romance|War
45802		Gan (1953)
45810		Gentlemen Prefer Blondes (1953)		Comedy|Musical|Romance
45814		Gion bayashi (1953)		Drama
45816		The Girl Who Had Everything (1953)		Romance|Drama
45822		Give a Girl a Break (1953)		Comedy|Musical|Romance
45825		The Glass Web (1953)		Crime|Drama|Film-Noir
45826		Glen or Glenda (1953)		Drama
45848		Gycklarnas afton (1953)		Drama
45876		His Majesty O'Keefe (1954)		Action|Adventure|Biography
45877		The Hitch-Hiker (1953)		Crime|Film-Noir|Thriller
45883		Hondo (1953)		Drama|Romance|War
45888		House of Wax (1953)		Crime|Horror
45891		How to Marry a Millionaire (1953)		Comedy|Drama|Romance
45897		I Confess (1953)		Crime|Film-Noir|Thriller
45907		La ilusin viaja en tranva (1954)		Comedy|Adventure|Drama
45917		Invaders from Mars (1953)		Horror|Sci-Fi
45919		De witte hel (1953)		Adventure|Drama
45920		It Came from Outer Space (1953)		Horror|Sci-Fi
45935		Jigokumon (1953)		Drama|History|Romance
45943		Julius Caesar (1953)		Drama|History
45963		Kiss Me Kate (1953)
46000		Lili (1953)		Drama|Musical|Romance
46004		Little Fugitive (1953)
46022		Madame de... (1953)		Drama|Romance
46031		The Man Between (1953)		Drama|Thriller
46040		Man on a Tightrope (1953)		Drama|Film-Noir|Thriller
46041		Mantrap (1953)		Crime|Drama|Mystery
46060		Meet Mr. Lucifer (1953)		Comedy|Fantasy
46072		The Million Pound Note (1954)		Comedy|Romance
46085		Mogambo (1953)		Adventure|Drama|Romance
46095		The Moonlighter (1953)		Western
46097		Il mostro dell'isola (1954)		Crime|Thriller
46115		La mme vert de gris (1953)		Crime|Drama|Thriller
46126		Niagara (1953)		Crime|Film-Noir|Thriller
46159		Pane, amore e fantasia (1953)		Comedy|Romance
46164		Parineeta (1953)		Drama|Family
46183		Peter Pan (1953)		Animation|Adventure|Family
46186		Phantom from Space (1953)		Horror|Sci-Fi
46187		Pickup on South Street (1953)		Crime|Film-Noir|Thriller
46194		The Pleasure Garden (1953)		Short
46239		Ride, Vaquero! (1953)		Western
46247		The Robe (1953)		Drama|History
46248		Robot Monster (1953)		Sci-Fi
46250		Roman Holiday (1953)		Comedy|Romance
46268		Le salaire de la peur (1953)		Adventure|Drama|Thriller
46269		Salome (1953)		Drama|History
46280		Scared Stiff (1953)		Comedy|Horror|Musical
46292		Il segno di Venere (1955)		Comedy|Drama|Romance
46303		Shane (1953)		Drama|Romance|Western
46307		Rough Shoot (1953)		Adventure|Crime|Thriller
46309		Siamo donne (1953)		Comedy
46345		Sommaren med Monika (1953)		Drama|Romance
46353		Split Second (1953)
46359		Stalag 17 (1953)		Comedy|Drama|War
46366		Stazione Termini (1953)
46374		The Story of Three Loves (1953)		Drama|Fantasy|Music
46384		The Sun Shines Bright (1953)		Comedy|Drama|Western
46414		Beat the Devil (1953)		Action|Adventure|Comedy
46416		Test Tube Babies (1948)		Drama
46425		Thunder Bay (1953)		Adventure|Drama
46435		Titanic (1953)		Drama|History|Romance
46436		The Titfield Thunderbolt (1953)		Comedy
46438		Tky monogatari (1953)		Drama
46446		Torch Song (1953)		Drama|Music|Romance
46451		Touchez pas au grisbi (1954)		Crime|Drama
46464		Trouble in Store (1953)		Comedy
46471		Turn the Key Softly (1953)		Crime|Drama
46478		Ugetsu monogatari (1953)		Drama|History|Horror
46487		Les vacances de Monsieur Hulot (1953)		Comedy
46511		Viaggio in Italia (1954)		Drama|Romance
46521		I vitelloni (1953)		Comedy|Drama
46534		The War of the Worlds (1953)		Action|Sci-Fi
46535		The Weak and the Wicked (1954)		Drama
46672		20000 Leagues Under the Sea (1954)		Adventure|Drama|Family
46683		The Adventures of Hajji Baba (1954)		Action|Adventure|Romance
46688		Ah! Les belles bacchantes (1954)		Comedy
46703		Amar (1954)		Romance|Musical
46714		Angels One Five (1952)		Drama|War
46754		The Barefoot Contessa (1954)		Crime|Drama|Mystery
46766		The Belles of St. Trinian's (1954)		Comedy
46791		Black Widow (1954)		Drama|Film-Noir|Mystery
46799		Boot Polish (1954)		Drama
46806		The Bridges at Toko-Ri (1954)		Drama|Romance|War
46807		Brigadoon (1954)		Fantasy|Musical|Romance
46816		The Caine Mutiny (1954)		Drama|War
46828		Carmen Jones (1954)		Drama|Musical|Romance
46831		Carosello napoletano (1954)		Comedy|Musical
46851		Chikamatsu monogatari (1954)		Drama|Romance
46874		The Country Girl (1954)		Drama|Music
46876		Creature from the Black Lagoon (1954)		Adventure|Horror|Sci-Fi
46878		Crime Wave (1954)		Crime|Film-Noir|Drama
46889		The Dam Busters (1955)		Drama|History|War
46891		Dangerous Mission (1954)		Action|Film-Noir|Mystery
46899		Demetrius and the Gladiators (1954)
46907		Devil Girl from Mars (1954)		Sci-Fi
46911		Les diaboliques (1955)		Drama|Horror|Thriller
46912		Dial M for Murder (1954)		Crime|Thriller
46958		Ernst Thlmann - Sohn seiner Klasse (1954)		Biography|Drama|War
46969		The Fast and the Furious (1955)		Crime|Drama|Mystery
46998		French Cancan (1954)		Comedy|Musical|Drama
47013		Garden of Evil (1954)
47030		The Glenn Miller Story (1954)
47033		Gog (1954)		Drama|Horror|Romance
47034		Gojira (1954)		Drama|Horror|Sci-Fi
47059		Gypsy Colt (1954)		Drama|Family|Western
47073		Hell and High Water (1954)
47086		The High and the Mighty (1954)		Action|Adventure|Drama
47094		De baas in eigen huis (1954)		Comedy|Drama|Romance
47119		An Inspector Calls (1954)		Crime|Drama|Mystery
47123		It Should Happen to You (1954)		Comedy|Romance
47136		Johnny Guitar (1954)		Drama|Western
47178		A Life at Stake (1955)
47203		Magnificent Obsession (1954)		Drama|Romance
47209		Man in the Attic (1953)		Mystery|Thriller
47230		Men of the Fighting Lady (1954)		Drama|War
47281		Nijshi no hitomi (1954)		Drama
47296		On the Waterfront (1954)		Crime|Drama|Thriller
47377		Pushover (1954)
47396		Rear Window (1954)		Mystery|Thriller
47417		Riot in Cell Block 11 (1954)		Crime|Drama|Film-Noir
47422		River of No Return (1954)		Adventure|Western
47434		The Runaway Bus (1954)		Comedy|Crime|Mystery
47437		Sabrina (1954)		Comedy|Drama|Romance
47443		Salt of the Earth (1954)		Drama|History
47444		Miyamoto Musashi (1954)		Action|Adventure|Biography
47445		Sansh day (1954)		Drama
47469		Senso (1954)		Drama|History|Romance
47472		Seven Brides for Seven Brothers (1954)		Comedy|Drama|Musical
47476		She Couldn't Say No (1952)
47478		Shichinin no samurai (1954)		Drama
47479		Shield for Murder (1954)
47495		Silver Lode (1954)		Western
47505		The Sleeping Tiger (1954)
47522		A Star Is Born (1954)		Drama|Musical|Romance
47528		La strada (1954)		Drama
47542		Suddenly (1954)		Crime|Drama|Film-Noir
47559		Target Earth (1954)
47563		The Teckman Mystery (1954)		Mystery
47573		Them! (1954)		Horror|Sci-Fi
47574		There's No Business Like Show Business (1954)		Comedy|Drama|Musical
47577		This Island Earth (1955)		Horror|Mystery|Sci-Fi
47630		Ulisse (1954)		Adventure|Fantasy
47647		Vera Cruz (1954)		Adventure|Western
47669		West of Zanzibar (1954)		Adventure
47673		White Christmas (1954)		Comedy|Musical|Romance
47677		The Wild One (1953)		Drama
47679		Witness to Murder (1954)		Drama|Film-Noir|Crime
47682		Yama no oto (1954)
47697		a va barder (1955)		Adventure
47794		Abbott and Costello Meet the Keystone Kops (1955)		Comedy
47795		Abbott and Costello Meet the Mummy (1955)		Action|Adventure|Comedy
47811		Omstreden huwelijk (1955)		Drama|Romance
47834		Animal Farm (1954)		Animation|Drama
47840		Artists and Models (1955)
47849		Bad Day at Black Rock (1955)		Crime|Drama|Mystery
47876		Il Bidone (1955)		Comedy|Drama
47878		The Big Combo (1955)		Crime|Drama|Film-Noir
47885		Blackboard Jungle (1955)		Crime|Drama
47892		Bob le flambeur (1956)		Crime|Drama|Thriller
47898		Bride of the Monster (1955)		Horror|Sci-Fi
47904		A Bullet for Joey (1955)		Crime|Drama|Film-Noir
47945		The Colditz Story (1955)		Drama|History|War
47969		Vaderrtje Langbeen (1955)		Musical|Romance
47985		The Desperate Hours (1955)		Crime|Drama|Film-Noir
47990		Devdas (1955)		Drama|Musical|Romance
48002		Don Camillo e l'on. Peppone (1955)		Comedy
48021		Du rififi chez les hommes (1955)		Crime|Thriller
48028		East of Eden (1955)		Drama
48037		Ensayo de un crimen (1955)		Comedy|Crime|Drama
48038		Ernst Thlmann - Fhrer seiner Klasse (1955)
48043		Escapade (1955)		Comedy|Drama
48055		The Far Country (1954)		Western
48078		Five Guns West (1955)		Western
48121		Giv'a 24 Eina Ona (1955)		Adventure|Drama|Romance
48123		The Glass Cage (1955)		Mystery
48127		Gojira no gyakush (1955)		Action|Adventure|Horror
48135		The Green Buddha (1955)		Crime|Drama|Mystery
48140		Guys and Dolls (1955)		Comedy|Musical|Romance
48182		House of Bamboo (1955)		Crime|Drama|Film-Noir
48198		Ikimono no kiroku (1955)		Drama
48233		Jubal (1956)		Drama|Romance|Western
48235		Jump Into Hell (1955)		Drama|War
48254		Killer's Kiss (1955)		Crime|Drama|Film-Noir
48259		The King's Thief (1955)		Adventure|History
48260		Kismet (1955)		Adventure|Musical|Fantasy
48261		Kiss Me Deadly (1955)		Crime|Film-Noir|Mystery
48279		Lady Godiva of Coventry (1955)		Drama|History
48280		Lady and the Tramp (1955)		Animation|Adventure|Comedy
48281		The Ladykillers (1955)		Comedy|Crime
48308		Lola Monts (1955)		Biography|Drama|Romance
48316		Love Is a Many-Splendored Thing (1955)		Biography|Drama|Romance
48336		A Man Alone (1955)		Western
48339		Man with the Gun (1955)
48340		Man Without a Star (1955)		Western
48342		The Man from Laramie (1955)		Drama|Western
48346		Man of the Moment (1955)		Comedy
48347		The Man with the Golden Arm (1955)		Drama|Romance
48356		Marty (1955)		Drama|Romance
48363		Les matres fous (1955)		Documentary|Short
48380		Mister Roberts (1955)		Comedy|Drama|War
48393		Mr. Arkadin (1955)		Crime|Drama|Film-Noir
48394		Muerte de un ciclista (1955)		Crime|Drama|Romance
48401		My Sister Eileen (1955)		Musical|Comedy|Romance
48424		The Night of the Hunter (1955)		Crime|Drama|Film-Noir
48432		Not as a Stranger (1955)		Drama|Film-Noir|Romance
48434		Nuit et brouillard (1955)		Documentary|Short|History
48445		Oklahoma! (1955)		Musical|Romance|Western
48452		Ordet (1955)		Drama|Fantasy
48473		Pather Panchali (1955)		Drama
48488		The Phenix City Story (1955)		Crime|Drama|Film-Noir
48491		Picnic (1955)		Drama|Romance
48499		La Pointe-Courte (1955)		Drama
48543		Razzia sur la Chnouf (1955)		Crime|Drama|Thriller
48545		Rebel Without a Cause (1955)		Drama
48554		Revenge of the Creature (1955)		Horror|Sci-Fi
48563		The Rose Tattoo (1955)		Comedy|Drama|Romance
48570		Run for Cover (1955)		Western
48579		Zoku Miyamoto Musashi	Ichijji no kett (1955)		Action|Adventure|Biography
48593		The Sea Chase (1955)		Action|Drama|War
48600		Seminole Uprising (1955)		War|Western
48605		The Seven Year Itch (1955)		Comedy|Romance
48613		Shree 420 (1955)		Comedy|Crime|Drama
48623		Sincerely Yours (1955)		Drama
48624		Sissi (1955)		Comedy|Drama|History
48641		Sommarnattens leende (1955)		Comedy|Romance
48651		Spionage (1955)		History|Thriller
48652		The Spoilers (1955)		Western
48673		Summertime (1955)		Romance|Drama
48690		Tall Man Riding (1955)		Western
48696		Tarantula (1955)		Horror|Sci-Fi
48728		To Catch a Thief (1955)		Mystery|Romance|Thriller
48750		The Trouble with Harry (1955)		Comedy|Mystery
48752		Tuntematon sotilas (1955)		Drama|War
48757		Ukigumo (1955)		Drama|Romance
48772		Value for Money (1955)		Comedy|Romance
48789		The Violent Men (1955)		Western
48790		Violent Saturday (1955)		Crime|Drama|Film-Noir
48791		The Virgin Queen (1955)		Drama|History|Romance
48801		We're No Angels (1955)		Comedy|Crime|Romance
48918		1984 (1956)		Drama|Sci-Fi
48933		Akasen chitai (1956)		Drama
48947		Anastasia (1956)		Biography|Drama|History
48954		Anything Goes (1956)		Musical
48956		Aparajito (1956)		Drama
48960		Around the World in Eighty Days (1956)		Adventure|Comedy|Family
48967		Autumn Leaves (1956)
48973		Baby Doll (1956)		Drama
48977		The Bad Seed (1956)		Crime|Drama|Horror
48980		Le ballon rouge (1956)		Short|Comedy|Drama
48983		Bandido (1956)		Action|Adventure|War
48990		The Battle of the River Plate (1956)		Action|Adventure|Drama
48991		The Beast with a Million Eyes (1955)		Horror|Sci-Fi
48993		Beatrice Cenci (1956)		Drama|History
49006		Beyond a Reasonable Doubt (1956)		Crime|Film-Noir|Drama
49010		Bigger Than Life (1956)		Drama
49012		Biruma no tategoto (1956)		Drama|Music|War
49038		Bus Stop (1956)		Comedy|Drama|Romance
49041		C.I.D. (1956)		Action|Musical|Mystery
49042		Calabuch (1956)		Comedy
49055		Carousel (1956)		Drama|Musical
49061		The Catered Affair (1956)		Comedy|Drama|Romance
49083		The Cockleshell Heroes (1955)		Action|War|Drama
49096		The Court Jester (1955)		Adventure|Comedy|Family
49103		The Creature Walks Among Us (1956)		Horror|Sci-Fi
49110		A Cry in the Night (1956)		Crime|Drama|Film-Noir
49128		Day the World Ended (1955)		Horror|Sci-Fi
49163		Dry Rot (1956)		Comedy
49169		Earth vs. the Flying Saucers (1956)		Action|Sci-Fi
49170		The Eddy Duchin Story (1956)		Biography|Drama|Music
49189		Et Dieu... cra la femme (1956)		Drama|Romance
49207		Il ferroviere (1956)		Drama
49223		Forbidden Planet (1956)		Action|Adventure|Family
49224		Foreign Intrigue (1956)		Drama|Mystery|Romance
49233		Friendly Persuasion (1956)		Drama|War|Western
49261		Giant (1956)		Drama
49271		Good-bye, My Lady (1956)
49279		The Great Locomotive Chase (1956)		Action|Adventure|Family
49291		The Harder They Fall (1956)		Drama|Film-Noir|Sport
49294		He Laughed Last (1956)		Comedy|Crime
49301		Helen of Troy (1956)		Adventure|Drama|History
49314		High Society (1956)		Comedy|Musical|Romance
49322		Hollywood or Bust (1956)		Comedy|Musical
49366		Invasion of the Body Snatchers (1956)		Horror|Sci-Fi
49373		It's Never Too Late (1956)		Comedy
49405		The Killer Is Loose (1956)		Crime|Drama|Film-Noir
49406		The Killing (1956)		Crime|Drama|Film-Noir
49408		The King and I (1956)		Biography|Drama|Musical
49414		A Kiss Before Dying (1956)		Crime|Film-Noir|Mystery
49429		I vampiri (1957)		Horror
49434		The Last Wagon (1956)		Adventure|Drama|Western
49456		Lust for Life (1956)		Biography|Drama
49470		The Man Who Knew Too Much (1956)		Thriller
49471		The Man Who Never Was (1956)		War|Drama
49476		Man in the Vault (1956)		Crime|Drama|Film-Noir
49477		Manfish (1956)		Adventure
49487		The Maverick Queen (1956)		Western
49513		Moby Dick (1956)		Adventure|Drama
49516		The Mole People (1956)		Adventure|Fantasy|Horror
49521		La mort en ce jardin (1956)		Adventure|Drama
49523		The Mountain (1956)		Adventure|Drama
49578		The Opposite Sex (1956)		Comedy|Musical|Romance
49615		The Phantom from 10,000 Leagues (1955)		Horror|Sci-Fi
49621		Please Murder Me! (1956)		Crime|Drama|Film-Noir
49637		Private's Progress (1956)		Comedy|War
49646		The Quatermass Xperiment (1955)		Horror|Sci-Fi
49656		Ransom! (1956)		Crime|Drama
49665		Reach for the Sky (1956)		Biography|Drama|War
49682		Rock Around the Clock (1956)		Comedy|Music|Romance
49684		Rock Rock Rock! (1956)		Drama|Music
49710		Miyamoto Musashi kanketsuhen	kett Ganryjima (1956)		Action|Adventure|Biography
49730		The Searchers (1956)		Adventure|Drama|Western
49743		7 Men from Now (1956)
49744		Seven Wonders of the World (1956)		Documentary|History
49751		The Sharkfighters (1956)		Adventure
49778		Somebody Up There Likes Me (1956)		Biography|Drama|Sport
49782		Sora no daikaij Radon (1956)		Adventure|Drama|Horror
49800		Storm Center (1956)		Drama
49815		The Swan (1956)		Comedy|Romance|Drama
49830		The Teahouse of the August Moon (1956)		Comedy
49833		The Ten Commandments (1956)		Adventure|Biography|Drama
49844		These Wilder Years (1956)		Drama
49845		The Long Arm (1956)		Drama|Mystery
49866		Tot, Peppino e... la malafemmina (1956)		Comedy|Musical|Romance
49869		Toute la mmoire du monde (1956)		Documentary|Short
49871		A Town Like Alice (1956)		Crime|Drama|Romance
49872		Town on Trial (1957)		Mystery
49875		Trapeze (1956)		Drama|Romance
49902		Un condamn  mort s'est chapp ou Le vent souffle o il veut (1956)		Drama|Thriller|War
49906		Up in the World (1956)		Comedy
49922		The Violent Years (1956)		Crime|Film-Noir|Thriller
49949		While the City Sleeps (1956)		Crime|Drama|Film-Noir
49964		World Without End (1956)
49966		Written on the Wind (1956)		Drama
49967		X	The Unknown (1956)		Horror|Sci-Fi
50083		12 Angry Men (1957)		Crime|Drama
50084		20 Million Miles to Earth (1957)		Sci-Fi
50086		3	10 to Yuma (1957)		Drama|Thriller|Western
50091		Seven Waves Away (1957)		Adventure|Drama|Thriller
50095		The Abominable Snowman (1957)		Adventure|Horror|Sci-Fi
50097		Across the Bridge (1957)		Crime|Drama|Thriller
50100		The Admirable Crichton (1957)		Comedy
50105		An Affair to Remember (1957)		Drama|Romance
50111		Ali Baba Bunny (1957)		Animation|Short|Comedy
50112		All Mine to Give (1957)		Drama|Family|Romance
50147		Attack of the Crab Monsters (1957)		Horror|Sci-Fi
50166		Band of Angels (1957)		Drama|History|Romance
50177		Beginning of the End (1957)		Sci-Fi
50188		Mother India (1957)		Drama|Musical|Family
50197		The Black Scorpion (1957)		Horror|Sci-Fi
50201		Blood of Dracula (1957)		Horror
50208		Boy on a Dolphin (1957)		Adventure|Drama|Romance
50212		The Bridge on the River Kwai (1957)		Adventure|Drama|War
50237		Celui qui doit mourir (1957)		Drama
50240		Chain of Events (1958)		Drama
50246		Chase a Crooked Shadow (1958)		Crime|Mystery|Thriller
50252		China Gate (1957)		Action|War|Drama
50263		Il conte Max (1957)		Comedy
50271		Crime of Passion (1957)		Crime|Drama|Film-Noir
50279		Curfew Breakers (1957)		Action|Crime|Drama
50280		The Curse of Frankenstein (1957)		Horror
50293		Davy (1958)		Comedy|Drama
50296		Decision at Sundown (1957)		Western
50303		Delo bylo v Penkove (1958)
50307		Desk Set (1957)		Comedy|Romance
50356		The Enemy Below (1957)		Action|Adventure|Drama
50371		A Face in the Crowd (1957)		Drama
50379		A Farewell to Arms (1957)		Drama|Romance|War
50393		Fiend Without a Face (1958)		Horror|Sci-Fi
50397		Fire Down Below (1957)		Adventure|Drama
50398		Fjols til fjells (1957)		Comedy
50419		Funny Face (1957)		Comedy|Musical|Romance
50428		The Feminine Touch (1956)		Drama|Comedy
50458		Il grido (1957)
50468		Gunfight at the O.K. Corral (1957)		Drama|Western
50490		Heaven Knows, Mr. Allison (1957)		Action|Adventure|Drama
50519		L'homme  l'impermable (1957)		Comedy|Mystery
50527		Hoe vermoorden wij oom George (1957)		Crime|Comedy
50530		I Was a Teenage Werewolf (1957)		Horror|Sci-Fi
50539		The Incredible Shrinking Man (1957)		Drama|Sci-Fi|Thriller
50547		The Iron Sheriff (1957)		Western
50556		Jailhouse Rock (1957)		Drama|Music|Musical
50569		The Joker Is Wild (1957)		Drama|Musical
50580		Just My Luck (1957)		Comedy
50585		Kanal (1957)		Drama|War
50598		A King in New York (1957)		Comedy|Drama
50599		Kiss Them for Me (1957)		Comedy|Romance
50613		Kumonosu-j (1957)		Drama
50631		Les Girls (1957)		Comedy|Musical
50633		Lettre de Sibrie (1958)
50634		Letyat zhuravli (1957)		Drama|Romance|War
50650		Lizzie (1957)
50658		Love in the Afternoon (1957)		Comedy|Crime|Drama
50659		Loving You (1957)		Drama|Musical
50660		Lucky Jim (1957)		Comedy
50665		Madhumati (1958)		Musical|Mystery|Romance
50699		Men in War (1957)		Drama|War
50706		Mon oncle (1958)		Comedy
50714		Les mistons (1957)		Short|Comedy
50763		Night Passage (1957)		Western
50766		Night of the Demon (1957)		Horror|Mystery|Thriller
50782		Le notti bianche (1957)		Drama|Romance
50783		Le notti di Cabiria (1957)		Drama
50792		Oedipus Rex (1957)		Drama
50798		Old Yeller (1957)		Family|Drama|Adventure
50815		Pal Joey (1957)		Drama|Musical|Romance
50818		Sailor Beware (1956)		Comedy
50825		Paths of Glory (1957)		Drama|War
50839		Peyton Place (1957)		Drama|Romance
50850		Porte des Lilas (1957)		Crime|Drama|Romance
50858		The Pride and the Passion (1957)		Action|Adventure|Drama
50861		The Prince and the Showgirl (1957)		Comedy|Romance
50870		Pyaasa (1957)		Drama|Musical|Romance
50873		Quatermass 2 (1957)		Sci-Fi|Horror
[truncated: 28,880 more rows]
[truncated: 1 more columns]
